# Supplementary material for: Collembolan Transcriptomes Highlight Molecular Evolution of Hexapods and Provide Clues on the Adaptation to Terrestrial Life
Source: PLoS One. 2015 Jun 15;10(6):e0130600. doi: 10.1371/journal.pone.0130600 (PMC4468109; doi:10.1371/journal.pone.0130600)
Supplement: S1 Table — (XLSX) [file pone.0130600.s004.xlsx]

## Sheet: Sheet1
	F. candida	O. cincta
Summary run
Total number of paired-end reads	88385689	18994903
Summary pre-processing
Paired reads passed pre-processing	62,662,077 (70.9%)	16,211,948 (85.4%)
Single reads passed pre-processing	12,374,414 (14%)	1,553,376 (8.2%)
Summary cleaning
Reads mapped to S. cerevisiae genome	138,857 (0.1%)	16,957 (0.05%)
Reads mapped to H. sapiens genome	430,194 (0.3%)	28,994 (0.08%)
Reads mapped to Wolbachia genome	46,301 (0.03%)	-
