# Supplementary material for: Collembolan Transcriptomes Highlight Molecular Evolution of Hexapods and Provide Clues on the Adaptation to Terrestrial Life
Source: PLoS One. 2015 Jun 15;10(6):e0130600. doi: 10.1371/journal.pone.0130600 (PMC4468109; doi:10.1371/journal.pone.0130600)
Supplement: S2 Table — The table indicates the number of proteins in the species assigned to the orthologous clusters. (XLSX) [file pone.0130600.s005.xlsx]

## Sheet: Table_family_size_with_descript
Cluster	Description	A. pisum	D. pulex	F.candida	L. vannamei	O. cincta	P. monodon	P. humanus	T. castaneum
orthomcl0	gag-like protein;protein serine threonine kinase;hypothetical protein HELRODRAFT_164477;pol-like protein;PREDICTED: uncharacterized protein LOC103309618;zinc finger mym-type protein 1-like;piggybac transposable element-derived protein 4-like;protein piwi-like;sodium channel protein 60e-like;endonuclease-reverse transcriptase;zinc finger bed domain-containing protein 1-like;PREDICTED: hypothetical…	543	0	0	0	0	1	1	0
orthomcl1	hypothetical protein DAPPUDRAFT_305650;hypothetical protein DAPPUDRAFT_234319;hypothetical protein DAPPUDRAFT_234491;hypothetical protein DAPPUDRAFT_246521;LOW QUALITY PROTEIN: hypothetical protein DAPPUDRAFT_234519;LOW QUALITY PROTEIN: hypothetical protein DAPPUDRAFT_242001;hypothetical protein DAPPUDRAFT_241289;hypothetical protein DAPPUDRAFT_310518;hypothetical protein DAPPUDRAFT_310472;hypoth…	0	408	0	1	0	0	0	0
orthomcl10	zinc finger protein 420- partial;zinc finger protein 658b-like;zgc:162972 protein;zinc finger protein 850-like;zinc finger protein 135- partial;zinc finger protein 845;loc100145373 protein;zinc finger protein 845-like;zinc finger protein 233;zinc finger protein 28;zinc finger protein 184-like;zinc finger protein 91-like;zinc finger protein 99-like;novel krab box and zinc c2h2 type domain containi…	158	7	21	14	2	15	4	10
orthomcl100	juvenile hormone-inducible protein;PREDICTED: similar to 10G08;cg14314- partial;chkov1;hypothetical protein DAPPUDRAFT_272192;isoform b;juvenile hormone-inducible;isoform a;GK14339;10g08;hypothetical protein DAPPUDRAFT_317513	1	13	7	2	15	3	1	26
orthomcl1000	g-protein coupled receptor grl101-like;g-protein coupled partial;low quality protein: relaxin receptor 1-like;relaxin receptor 1;leucine-rich repeat transmembrane neuronal protein 2;class a rhodopsin-like g-protein coupled receptor;protein	3	2	1	1	0	3	2	1
orthomcl10000	homeotic protein proboscipedia;isoform b;isoform a	1	1	0	0	0	0	1	1
orthomcl10001	helix-loop-helix protein 2-like;helix-loop-helix protein 1-like	1	1	0	0	0	0	1	1
orthomcl10002	hypothetical protein DAPPUDRAFT_240453;hypothetical protein DAPPUDRAFT_302124;hypothetical protein DAPPUDRAFT_100898;hypothetical protein DAPPUDRAFT_240450	0	4	0	0	0	0	0	0
orthomcl10003	transcriptional repressor scratch 1-like;transcriptional repressor;isoform a	1	1	0	0	0	0	1	1
orthomcl10004	zinc finger ccch-type with g patch domain-containing;telo2-interacting protein 2-like;telo2-interacting protein 2	1	1	0	1	0	1	0	0
orthomcl10005	methyl- -binding domain protein 4 isoform x3;methyl- -binding domain protein 4	1	1	0	0	0	1	1	0
orthomcl10006	nadph oxidase 4-like;nadph oxidase	0	2	0	1	0	1	0	0
orthomcl10007	tyrosine-protein phosphatase non-receptor type 12;protein tyrosine phosphatse	0	1	0	1	0	1	1	0
orthomcl10008	PREDICTED: hypothetical protein LOC100165223;female sterile yb;hypothetical protein G5I_04441	1	1	0	0	1	1	0	0
orthomcl10009	trna (uracil -c )-methyltransferase homolog	1	1	0	1	0	1	0	0
orthomcl1001	hypothetical protein DAPPUDRAFT_299891;peptidyl-prolyl cis-trans isomerase sdccag10;helix-loop-helix protein hen	1	1	2	1	3	3	1	1
orthomcl10010	enoyl- delta isomerase mitochondrial;enoyl- delta isomerase mitochondrial-like	0	1	0	1	0	1	0	1
orthomcl10011	vitelline membrane-like;skin secretory protein xp2-like;hypothetical protein DAPPUDRAFT_309095;von willebrand factor type egf and pentraxin domain-containing protein 1	0	4	0	0	0	0	0	0
orthomcl10012	locomotion-related protein hikaru genki;locomotion-related protein hikaru genki-like	1	1	0	0	0	0	1	1
orthomcl10013	kinesin-ii 95 kda subunit;kinesin-like protein kif17-like;kinesin-like protein kif17;osmotic avoidance abnormal	1	1	0	0	0	0	1	1
orthomcl10014	lymphoid-restricted membrane;hypothetical protein DAPPUDRAFT_110387	0	1	0	1	0	1	0	1
orthomcl10015	myd88 protein	0	1	0	1	0	1	1	0
orthomcl10016	glutamate receptor 4;glutamate receptor delta-2 subunit-like	1	1	0	0	0	0	1	1
orthomcl10017	u8-agatoxin-ao1a-like isoform 2;u8-agatoxin-ao1a-like isoform 1	1	1	0	1	0	0	0	1
orthomcl10018	cg6619 cg6619-pa;general receptor for phosphoinositides 1-associated scaffold protein	1	1	0	0	0	0	1	1
orthomcl10019	histone acetyltransferase kat6b isoform x1;myst histone	1	1	0	0	0	0	1	1
orthomcl1002	legumain;legumain-like protease precursor;low quality protein: legumain-like;peptidase c13 family protein;legumain isoform x1;legumain precursor	3	1	1	4	1	3	0	0
orthomcl10020	galectin partial;32 kda beta-galactoside-binding lectin lec-3;galectin-9 isoform 1	0	1	0	0	1	0	1	1
orthomcl10021	pyroglutamylated rfamide peptide receptor-like	0	1	0	0	0	0	2	1
orthomcl10022	sex peptide receptor	1	1	0	0	0	0	1	1
orthomcl10023	f-box only protein 18 isoform x2;f-box only protein 18;f-box only protein 18-like	0	1	0	2	0	1	0	0
orthomcl10024	transmembrane protein 17	1	1	1	0	0	0	1	0
orthomcl10025	hypothetical protein DAPPUDRAFT_310837;hypothetical protein DAPPUDRAFT_105723;hypothetical protein DAPPUDRAFT_310836;hypothetical protein DAPPUDRAFT_336115	0	4	0	0	0	0	0	0
orthomcl10026	g2 mitotic-specific cyclin-b;poly (adp-ribose) polymerase member isoform cra_a;mono	0	1	1	0	0	0	1	1
orthomcl10027	pdz and lim domain protein 3-like;pdz and lim domain protein 3-like isoform x1	1	1	0	0	0	0	1	1
orthomcl10028	probable leucine aminopeptidase mcyg_03459-like;peptidase m28	0	1	0	1	1	1	0	0
orthomcl10029	cg9095 cg9095-pb;isoform a	1	1	0	0	0	0	1	1
orthomcl1003	c2 domain-containing protein 5-like isoform x5;cg6454 cg6454-pa;isoform b;isoform d;c2 domain-containing protein 5-like isoform x4	1	1	1	4	2	2	1	1
orthomcl10030	homeobox protein;visual system homeobox 2-like;visual system homeobox 2	1	1	0	0	0	0	1	1
orthomcl10031	homeobox protein;homeobox protein six3;six sine homebox transcription factors	1	1	0	0	0	0	1	1
orthomcl10032	nk homeobox protein	1	1	0	0	0	0	1	1
orthomcl10033	dna-directed rna polymerases and iii subunit rpabc5	1	1	1	0	1	0	0	0
orthomcl10034	pleckstrin-like proteiny domain-containing family g member 1	0	3	1	0	0	0	0	0
orthomcl10035	ankyrin repeat protein;isoform d;cg12139 protein;ankyrin repeat-containing protein	0	3	0	0	0	0	1	0
orthomcl10036	cerebellar degeneration-related protein 2-like isoform x1;cerebellar degeneration-related protein 2-like isoform x2	1	1	0	0	0	0	1	1
orthomcl10037	sarcolemmal associated protein;loc794225 protein	1	1	0	0	0	0	1	1
orthomcl10038	growth hormone-regulated tbc protein 1-a-like	1	1	0	0	0	0	1	1
orthomcl10039	tryptophan 5-hydroxylase 1-like	1	1	0	0	0	0	1	1
orthomcl1004	low quality protein: protein unc-79 homolog;isoform d;protein unc-79 homolog;protein unc-79 homolog isoform x7	1	2	2	3	1	2	1	1
orthomcl10040	dna-directed rna polymerase iii subunit rpc7-like;dph3 homolog	0	1	0	1	0	1	1	0
orthomcl10041	tgf-beta receptor type-1;tgf-beta receptor type-1-like	1	1	0	0	0	0	1	1
orthomcl10042	arylsulfatase d-like;sulfatase	0	1	0	2	0	1	0	0
orthomcl10043	jmjc domain-containing protein 7;domain-containing protein 7	0	1	0	1	0	1	0	1
orthomcl10044	hypothetical protein DAPPUDRAFT_317343;hypothetical protein DAPPUDRAFT_317342	0	4	0	0	0	0	0	0
orthomcl10045	centrosomal protein of 120 kda;centrosomal protein of 120 kda-like isoform x1	0	1	0	2	0	1	0	0
orthomcl10046	ras-related protein rab-4b;ras-related protein rab-4b-like;ras-related protein rab-4a	0	1	0	1	0	1	1	0
orthomcl10047	serine threonine-protein kinase sik2	1	1	0	0	0	0	1	1
orthomcl10048	PREDICTED: hypothetical protein LOC100167416;hypothetical protein AaeL_AAEL001511;hypothetical protein DAPPUDRAFT_331351;PREDICTED: similar to AGAP011571-PA	1	1	0	0	1	0	0	1
orthomcl10049	hypothetical protein DAPPUDRAFT_68512;hypothetical protein TcasGA2_TC014831;hypothetical protein DAPPUDRAFT_119389;hypothetical protein TcasGA2_TC010249	0	2	0	0	0	0	0	2
orthomcl1005	ccr4-not transcription complex subunit 1-like isoform x2;ccr4-not transcription complex subunit 1 isoform x2;ccr4-not transcription complex subunit 1;cnot1 protein;ccr4-not transcription complex subunit 1 isoform x1;ccr4-not transcription complex subunit 1 isoform 2;ccr4-not transcription complex subunit 1 isoform 1	2	2	3	2	1	1	1	1
orthomcl10050	branched chain ketoacid dehydrogenase kinase;3-methyl-2-oxobutanoate dehydrogenase	0	1	0	1	1	1	0	0
orthomcl10051	hypothetical protein DAPPUDRAFT_114599;hypothetical protein DAPPUDRAFT_334010;hypothetical protein DAPPUDRAFT_334009;hypothetical protein DAPPUDRAFT_262854	0	4	0	0	0	0	0	0
orthomcl10052	zona pellucida-like domain-containing protein-1;miniature cg9369-pa	1	1	0	0	0	0	1	1
orthomcl10053	poly(adp-ribose) glycohydrolase 1-like isoform 1;poly(adp-ribose) glycohydrolase	0	1	0	1	0	1	0	1
orthomcl10054	isoform b;cg34135 cg34135-pb	1	1	0	0	0	0	1	1
orthomcl10055	glycosyltransferase-like domain-containing protein 1-like	0	1	0	1	1	1	0	0
orthomcl10056	tpa_inf: hdc06238;isoform b;cg16786 cg16786-pa;signal peptidase complex subunit 3	0	1	0	0	1	0	1	1
orthomcl10057	PREDICTED: hypothetical protein LOC100164810;xg signal domain protein;conserved hypothetical protein;ph domain-containing protein	1	1	0	0	0	0	1	1
orthomcl10058	protein clp1 homolog	0	4	0	0	0	0	0	0
orthomcl10059	gypsy retrotransposon integrase-like protein 1-like;pogo transposable element with krab domain	0	1	0	2	0	1	0	0
orthomcl1006	poly -specific endoribonuclease-like;endoribonuclease-like protein;poly -specific endoribonuclease homolog;placental protein 11;endou partial	0	4	2	2	2	2	0	1
orthomcl10060	endothelial transcription factor gata-2;endothelial transcription factor gata-;gata-binding factor c-like	1	1	0	0	0	0	1	1
orthomcl10061	lim homeobox protein;lim homeobox protein lhx3-like	1	1	0	0	0	0	1	1
orthomcl10062	zinc finger protein 271-like;zinc finger protein 658-like;zinc finger protein 239-like isoform x2	0	1	0	1	1	1	0	0
orthomcl10063	insulin receptor substrate 1-b;gremlin-2 precursor;gremlin-1-like	0	1	1	0	0	0	0	2
orthomcl10064	signaling partial	1	1	0	0	0	0	1	1
orthomcl10065	hypothetical protein DAPPUDRAFT_334622;g-protein coupled receptor mth2;g-protein coupled receptor mth2-like	0	4	0	0	0	0	0	0
orthomcl10066	barh-like 1 homeobox protein;homeobox protein b-h1;homeobox protein b-h1-like	1	1	0	1	0	0	0	1
orthomcl10067	protein halfway-like;protein singed wings 2-like	1	1	0	0	0	0	1	1
orthomcl10068	sorting nexin-30-like	1	1	0	0	0	0	1	1
orthomcl10069	hypothetical protein DAPPUDRAFT_253313;hypothetical protein DAPPUDRAFT_227138;hypothetical protein EAI_00561;hypothetical protein DAPPUDRAFT_325531	0	3	0	0	0	1	0	0
orthomcl1007	prolyl endopeptidase-like;prolyl endopeptidase	0	1	3	1	4	2	1	1
orthomcl10070	protein tet1	0	1	0	1	0	0	1	1
orthomcl10071	GK20942;f-box lrr protein	0	1	1	1	0	1	0	0
orthomcl10072	kunitz-like protease inhibitor precursor;imap_drofu ame: full=male accessory gland serine protease inhibitor ame: full=acrosin inhibitor ame: full=paragonial peptide d;acp24a4;kunitz domain-containing	0	4	0	0	0	0	0	0
orthomcl10073	protein fam185a-like;protein fam185a	0	1	0	1	0	1	0	1
orthomcl10074	gtp-binding protein rhes;dexamethasone-induced ras-related protein 1-like	0	1	0	0	0	1	1	1
orthomcl10075	apolipoprotein d-like;apolipoprotein d	0	2	0	1	0	1	0	0
orthomcl10076	lipase 3;delta-like protein 1-like	1	1	0	0	0	0	1	1
orthomcl10077	serologically defined colon cancer antigen 3-like protein;PREDICTED: hypothetical protein LOC100165265	1	1	0	0	0	0	1	1
orthomcl10078	lim homeobox protein;lim homeobox protein awh-like;arrowhead pa	1	1	0	0	0	0	1	1
orthomcl10079	cg31714 cg31714-pb;versican core protein	1	1	0	0	0	0	1	1
orthomcl1008	valine--trna ligase-like;valyl-trna synthetase-like;valyl-trna isoform a;valyl-trna synthetase;valine--trna ligase	2	2	1	1	1	2	2	2
orthomcl10080	hypothetical protein DAPPUDRAFT_112285;hypothetical protein DAPPUDRAFT_113631;hypothetical protein DAPPUDRAFT_119487;isoform c	0	4	0	0	0	0	0	0
orthomcl10081	general transcription factor 3c polypeptide 6	0	1	0	1	0	1	1	0
orthomcl10082	ankyrin repeat protein;ankyrin repeat and socs box protein 3	0	1	0	2	0	1	0	0
orthomcl10083	PREDICTED: hypothetical protein LOC100569446 isoform 1;fk506-binding protein 59;peptidyl-prolyl cis-trans isomerase fkbp4	3	1	0	0	0	0	0	0
orthomcl10084	spermatogenesis-associated protein 5 isoform x1;spermatogenesis-associated protein 5-like	1	1	0	0	0	0	1	1
orthomcl10085	voltage-dependent calcium channel subunit alpha-2 delta-1-like;voltage-dependent calcium channel subunit alpha-2 delta-2;voltage-dependent calcium channel subunit alpha-2 delta-1	0	1	0	1	0	1	1	0
orthomcl10086	uncharacterized oxidoreductase -like	0	2	0	1	0	1	0	0
orthomcl10087	e3 ubiquitin-protein ligase ccnb1ip1	1	1	0	0	0	1	1	0
orthomcl10088	glutathione s-transferase kappa 1-like;glutathione s-transferase kappa 1	0	2	0	1	0	1	0	0
orthomcl10089	pr domain zinc finger protein 13;zinc finger protein 672-like;pr-domain zinc finger;zinc finger protein	1	1	0	0	0	0	1	1
orthomcl1009	galectin partial;peroxin 23;galactoside- 4 (galectin 4);tectonin beta-propeller repeat-containing;tectonin beta-propeller repeat-containing protein 1-like;tectonin beta-propeller repeat-containing protein 1	1	2	2	1	4	1	1	1
orthomcl10090	probable g-protein coupled receptor 158-like	1	1	0	1	0	1	0	0
orthomcl10091	elmo domain-containing protein 3-like	0	1	1	1	0	1	0	0
orthomcl10092	rab-like protein 2a-like	0	1	0	1	0	1	1	0
orthomcl10093	small integral membrane protein 4-like;isoform a	1	1	1	1	0	0	0	0
orthomcl10094	hypothetical protein DAPPUDRAFT_220202;cysteine proteinase inhibitor 1-like;isoform a;cog2335: secreted and surface protein containing fasciclin-like repeats	0	4	0	0	0	0	0	0
orthomcl10095	upf0488 protein cg14286-like;upf0488 protein c8orf33 homolog	0	1	0	1	0	1	0	1
orthomcl10096	pou class transcription factor 2;pou domain protein	1	1	0	0	0	0	1	1
orthomcl10097	isoform b;zona pellucida-like domain-containing protein;isoform a;hypothetical protein TcasGA2_TC014104	0	1	0	1	0	1	0	1
orthomcl10098	PREDICTED: promethin-like;hypothetical protein DAPPUDRAFT_309366;isoform a	0	1	1	0	2	0	0	0
orthomcl10099	sidestep protein;nephrin isoform x2;tpa_inf: hdc02590;isoform c	0	1	0	1	1	1	0	0
orthomcl101	PREDICTED: hypothetical protein LOC100168002;integrase core domain-containing protein;pogo transposable element with znf domain-like;jerky protein homolog-like;piggybac transposable element-derived protein 4-like;PREDICTED: hypothetical protein LOC100574608;thap domain-containing protein 9-like;PREDICTED: hypothetical protein LOC100573503;pogo transposable element with krab domain-like;PREDICTED:…	67	0	0	0	0	0	0	0
orthomcl1010	alpha-mannosidase 2;alpha-mannosidase 2x-like;mannosidase alpha class 2a;alpha-mannosidase 2-like	2	1	1	2	2	1	2	2
orthomcl10100	signal peptide peptidase-like 2b;signal peptide peptidase-like 2b-like	0	1	1	1	0	1	0	0
orthomcl10101	cdc42 small effector protein homolog	1	1	0	0	0	0	1	1
orthomcl10102	vasotocin-neurophysin vt;mesotocin-neurophysin mt-like;vasotocin-neurophysin vt-like	0	1	1	1	0	0	0	1
orthomcl10103	set domain-containing protein 4-like isoform x1;set domain-containing protein 4-like;set domain-containing protein 4	0	1	0	0	0	1	1	1
orthomcl10104	hig1 domain family member 2a	1	1	0	0	1	0	0	1
orthomcl10105	probable atp-dependent rna helicase dhx34-like;inactive serine threonine-protein kinase tex14 isoform x11;inactive serine threonine-protein kinase tex14	0	1	1	1	1	0	0	0
orthomcl10106	sideroflexin-2-like	1	1	0	0	0	0	1	1
orthomcl10107	gametocyte-specific factor 1-like;gametocyte-specific factor 1-like isoform x2;gametocyte-specific factor 1	1	3	0	0	0	0	0	0
orthomcl10108	cell wall hydrolase;hydrolase	0	3	0	0	1	0	0	0
orthomcl10109	forkhead transcription factor hcm1	1	1	0	0	0	0	1	1
orthomcl1011	transient receptor potential channel pyrexia-like;ankyrin repeat-containing;isoform b;water isoform a;transient receptor potential channel pyrexia;isoform a	3	2	2	0	1	1	2	2
orthomcl10110	hypothetical protein DAPPUDRAFT_108058;hypothetical protein DAPPUDRAFT_342937;hypothetical protein DAPPUDRAFT_120609;hypothetical protein DAPPUDRAFT_108056	0	4	0	0	0	0	0	0
orthomcl10111	endonuclease-reverse transcriptase;pollike protein	0	1	0	0	0	3	0	0
orthomcl10112	centrosomal protein of 19 kda	0	1	0	1	0	1	1	0
orthomcl10113	phosphatidylinositol transfer protein;sec14 cytosolic	0	1	0	1	0	1	1	0
orthomcl10114	ACYPI002360;dynein light chain roadblock-type 2	1	1	0	1	0	1	0	0
orthomcl10115	ets-like protein isoform p2 d-like;isoform b;ets domain-containing protein;ets-like protein isoform p2 d	0	1	1	0	0	0	1	1
orthomcl10116	tpa: cuticle protein;structural constituent of	2	1	0	0	0	0	0	1
orthomcl10117	proteasome assembly chaperone 4-like;proteasome assembly chaperone 4	0	1	0	0	1	0	1	1
orthomcl10118	argininosuccinate synthase	0	1	0	1	0	1	0	1
orthomcl10119	dna-binding protein smubp-2	0	1	0	2	0	1	0	0
orthomcl1012	hypoxia up-regulated protein 1-like;atp-dependent rna helicase abstrakt-like;hypoxia up-regulated protein 1 precursor;hypoxia up-regulated protein 1;150 kda oxygen-regulated protein;hypoxia up-regulated protein 1-like isoform 1	2	1	2	2	3	1	1	1
orthomcl10120	hypothetical protein DAPPUDRAFT_113747;hypothetical protein DAPPUDRAFT_113741;hypothetical protein DAPPUDRAFT_331927;hypothetical protein DAPPUDRAFT_116176	0	4	0	0	0	0	0	0
orthomcl10121	lpxtg-motif cell wall anchor domain protein;cell surface glycoprotein;hypothetical protein DAPPUDRAFT_109017;kinesin-like protein kif18a	0	1	0	2	0	1	0	0
orthomcl10122	dynein light chain axonemal;dynein light chain axonemal-like	1	1	0	0	0	0	1	1
orthomcl10123	zinc finger protein pi-zic;zinc finger protein zic 4-like	1	1	0	0	0	0	1	1
orthomcl10124	vesicle-associated membrane protein 4;vesicle-associated membrane protein 8;vesicle-associated membrane protein 4 isoform x1	0	1	0	1	1	1	0	0
orthomcl10125	hypothetical protein DAPPUDRAFT_312721;hypothetical protein DAPPUDRAFT_105465;hypothetical protein DAPPUDRAFT_307459;hypothetical protein DAPPUDRAFT_105462	0	4	0	0	0	0	0	0
orthomcl10126	zinc finger	0	1	0	1	0	1	1	0
orthomcl10127	isoform i;b-cell cll lymphoma 11a	0	1	0	1	0	0	1	1
orthomcl10128	protein sox-3;transcription factor sox-21;hmg box family protein	1	1	1	0	1	0	0	0
orthomcl10129	transcription factor sox-14;transcription factor sox-	0	1	0	1	0	0	1	1
orthomcl1013	groucho-like protein;transducin-like enhancer protein 3;transducin-like enhancer protein 4-like;isoform a;groucho protein	1	2	1	2	1	2	2	2
orthomcl10130	target of egr1 protein 1	0	1	0	2	0	1	0	0
orthomcl10131	4-hydroxyphenylpyruvate dioxygenase-like;4-hydroxyphenylpyruvate dioxygenase-like protein	0	2	1	0	0	1	0	0
orthomcl10132	general transcription factor 3c polypeptide 5;general transcription factor 3c polypeptide 5-like	0	1	0	0	0	1	1	1
orthomcl10133	kelch-like ech-associated protein 1-like;hypothetical protein DAPPUDRAFT_264222;kelch-like ech-associated protein 1	0	4	0	0	0	0	0	0
orthomcl10134	n-acylneuraminate-9-phosphatase;neurochondrin homolog;isoform a	0	1	1	0	0	1	0	1
orthomcl10135	rna-binding protein 47 isoform x2;apobec1 complementation factor isoform x2;apobec1 complementation factor	0	2	0	1	0	1	0	0
orthomcl10136	hypothetical protein DAPPUDRAFT_100194;hypothetical protein DAPPUDRAFT_100333;viral a-type inclusion protein;rb1-inducible coiled-coil protein 1	0	4	0	0	0	0	0	0
orthomcl10137	la-related protein 4-like;lupus la;lupus la ribonucleoprotein	1	1	1	0	0	0	1	0
orthomcl10138	short stature homeobox protein;short stature homeobox protein 2;short stature homeobox protein 2-like;short stature homeobox	1	1	0	0	0	0	1	1
orthomcl10139	paired box protein pax-1-like;paired box partial	1	1	0	0	0	0	1	1
orthomcl1014	hypothetical protein TcasGA2_TC016285;hypothetical protein DAPPUDRAFT_100545;PREDICTED: hypothetical protein LOC100167668, partial;hypothetical protein TcasGA2_TC015574;hypothetical protein Phum_PHUM283590;secreted peptide precursor;isoform d;aael003267- partial	2	1	2	1	1	2	2	2
orthomcl10140	hypothetical protein DAPPUDRAFT_321114;hypothetical protein DAPPUDRAFT_333955;hypothetical protein DAPPUDRAFT_308906;hypothetical protein DAPPUDRAFT_325355	0	4	0	0	0	0	0	0
orthomcl10141	protein chibby homolog 1;protein chibby homolog 1 isoform x1;chibby homolog 1	0	1	0	1	0	1	0	1
orthomcl10142	gamma-butyrobetaine dioxygenase	0	1	0	2	0	1	0	0
orthomcl10143	neurotactin	0	1	0	1	0	0	1	1
orthomcl10144	hypothetical protein DAPPUDRAFT_224791;lisk family protein kinase	0	1	1	0	1	1	0	0
orthomcl10145	organic cation transporter protein;organic cation transporter	1	1	1	0	1	0	0	0
orthomcl10146	hypothetical protein DAPPUDRAFT_316460;zinc finger protein 161-like;hypothetical protein DAPPUDRAFT_95662;zinc finger protein draculin	0	4	0	0	0	0	0	0
orthomcl10147	adaptor protein nub1;nedd8 ultimate buster 1-like	0	1	1	0	1	0	0	1
orthomcl10148	hypothetical protein DAPPUDRAFT_252028;PREDICTED: hypothetical protein LOC100572035;hypothetical protein TcasGA2_TC003242;hypothetical protein Phum_PHUM483660	1	1	0	0	0	0	1	1
orthomcl10149	serine arginine repetitive matrix protein 2-like isoform x4	1	1	0	0	0	0	1	1
orthomcl1015	mitochondrial phosphoenolpyruvate carboxykinase;phosphoenolpyruvate carboxykinase;phosphoenolpyruvate cytosolic	1	2	1	2	1	4	1	1
orthomcl10150	micronuclear linker histone polyprotein mic	0	1	1	0	0	0	1	1
orthomcl10151	tyrosine kinase receptor cad96ca	1	1	0	0	0	1	1	0
orthomcl10152	cytochrome;thromboxane-a synthase	0	1	1	1	0	1	0	0
orthomcl10153	protein prune homolog	0	1	0	0	0	1	1	1
orthomcl10154	e3 ubiquitin-protein ligase rnf103;e3 ubiquitin-protein ligase rnf103-like	0	2	0	1	0	1	0	0
orthomcl10155	5-hydroxytryptamine receptor 1;5-hydroxytryptamine receptor 1-like	1	1	0	0	0	0	1	1
orthomcl10156	abc subfamily abch;isoform b;isoform a	0	1	1	1	1	0	0	0
orthomcl10157	abhydrolase domain-containing protein 14a;alpha beta hydrolase domain-containing protein 14a	0	1	0	1	0	2	0	0
orthomcl10158	reverse transcriptase;hypothetical protein DAPPUDRAFT_246816;hypothetical protein DAPPUDRAFT_114378	0	4	0	0	0	0	0	0
orthomcl10159	pr domain zinc finger protein 8	1	1	0	0	0	0	1	1
orthomcl1016	probable phospholipid-transporting atpase iib isoform x2;probable phospholipid-transporting atpase iib-like;cation-transporting atpase	2	2	3	2	1	1	1	1
orthomcl10160	fmrfamide-related neuropeptides-like;sifa preprohormone	1	1	1	0	0	0	0	1
orthomcl10161	hypothetical protein DAPPUDRAFT_265078;hypothetical protein DAPPUDRAFT_118326;hypothetical protein DAPPUDRAFT_264446;hypothetical protein DAPPUDRAFT_117741	0	4	0	0	0	0	0	0
orthomcl10162	aldo-keto reductase;aldose reductase-like isoform x1;aldose reductase-like	0	4	0	0	0	0	0	0
orthomcl10163	isoform c;aryl hydrocarbon receptor	1	1	0	0	0	0	1	1
orthomcl10164	roundabout homolog 2-like	1	1	0	0	0	0	1	1
orthomcl10165	homeotic protein deformed;transcription factor deformed	1	1	0	0	0	0	1	1
orthomcl10166	homeobox protein hox-a3;homeobox protein 3aa;homeobox protein hox-b3a-like isoform x1;homeotic hox3 protein	0	1	0	0	0	0	1	2
orthomcl10167	antennapedia-like protein;homeotic protein antennapedia;antennapedia	1	1	0	0	0	0	1	1
orthomcl10168	sex combs reduced	1	1	0	0	0	0	1	1
orthomcl10169	morn repeat-containing protein 4-like	1	1	0	1	0	0	0	1
orthomcl1017	chitin synthase 1;chitin synthase	1	3	2	1	1	1	2	2
orthomcl10170	carbonic anhydrase-related protein 10-like	1	1	0	0	0	0	1	1
orthomcl10171	frequenin isoform b;frequenin-1-like;frequenin isoform c	0	1	0	0	0	1	1	1
orthomcl10172	calcyclin-binding protein;calcyclin binding protein	0	1	0	1	0	1	0	1
orthomcl10173	star protein;protein partial;hypothetical protein DAPPUDRAFT_326665;hypothetical protein DAPPUDRAFT_335342	0	3	0	0	1	0	0	0
orthomcl10174	protein amn1 homolog	0	1	0	1	0	1	1	0
orthomcl10175	hypothetical protein DAPPUDRAFT_340984;hypothetical protein DAPPUDRAFT_330077;hypothetical protein DAPPUDRAFT_274061;hypothetical protein DAPPUDRAFT_322532	0	4	0	0	0	0	0	0
orthomcl10176	cg14312- partial;bardet-biedl syndrome 2 protein homolog	1	1	0	1	0	0	0	1
orthomcl10177	hypothetical protein DAPPUDRAFT_269226;isoform a;hypothetical protein DAPPUDRAFT_105546;hypothetical protein DAPPUDRAFT_336061	0	4	0	0	0	0	0	0
orthomcl10178	ladybird early;lbe;transcription factor lbx1-like	1	1	0	0	0	0	1	1
orthomcl10179	nuclease subunit c;centromere protein f;kinetochore protein spc25;hypothetical protein DAPPUDRAFT_228955	0	1	0	2	0	1	0	0
orthomcl1018	hypothetical protein DAPPUDRAFT_274413;la-related protein 7-like	1	5	1	2	1	1	1	1
orthomcl10180	ino80 complex subunit c-like;ino80 complex subunit c	1	1	0	0	0	1	0	1
orthomcl10181	tubulin alpha-1 chain;f-box only protein 21;hemimethylated dna binding domain-containing protein	1	1	0	1	0	1	0	0
orthomcl10182	hypothetical protein DAPPUDRAFT_325348;hypothetical protein DAPPUDRAFT_317120;hypothetical protein DAPPUDRAFT_222086;hypothetical protein DAPPUDRAFT_330540	0	4	0	0	0	0	0	0
orthomcl10183	venom allergen 3-like isoform 1;venom allergen 3-like;achain crystal structure of the major allergen from fire ant sol i 3;low quality protein: venom allergen 3-like	0	4	0	0	0	0	0	0
orthomcl10184	homeobox protein ceh-;barh-like 2 homeobox	1	1	0	0	0	0	1	1
orthomcl10185	carbohydrate sulfotransferase 11;carbohydrate sulfotransferase 11-like	0	4	0	0	0	0	0	0
orthomcl10186	ras-related protein rab-33b	0	1	1	0	1	0	0	1
orthomcl10187	hypothetical protein DAPPUDRAFT_257053;chymotrypsin precursor-1 protein;neuralized-like protein 4;neuralized-like protein 4-like isoform x2	0	4	0	0	0	0	0	0
orthomcl10188	inner centromere;inner centromere protein;helix-loop-helix protein hen	1	2	0	1	0	0	0	0
orthomcl10189	neuropeptides capa receptor;class a rhodopsin-like g-protein coupled receptor;neuropeptide receptor a18	1	1	0	0	0	0	1	1
orthomcl1019	bipolar kinesin krp-130;kinesin-like protein at 61f;kinesin family member 11;pre-mrna cleavage complex 2 protein pcf11;kinesin-like protein kif11;bipolar kinesin krp-130-like	1	3	1	2	0	1	1	4
orthomcl10190	slo-interacting protein 1;pdz domain-containing ring finger protein 4;slo-interacting protein 1-like	0	1	0	1	0	1	0	1
orthomcl10191	leucine-rich repeat-containing protein 24;kekkon- isoform a	1	1	0	0	0	0	1	1
orthomcl10192	unconventional myosin-xix isoform x3;unconventional myosin-xix	0	1	0	1	0	2	0	0
orthomcl10193	urate oxidase;uricase	0	1	1	0	1	1	0	0
orthomcl10194	cystatin precursor;cystatin-m;cystatin-d precursor	0	1	1	1	0	1	0	0
orthomcl10195	protein emsy;isoform cra_b	0	1	0	0	0	1	1	1
orthomcl10196	tachykinin-like peptides receptor 99d-like	1	1	0	0	0	0	1	1
orthomcl10197	dentin sialophospho isoformx1;platelet binding isoform x1	1	1	0	0	0	0	1	1
orthomcl10198	aael005685- partial;chitin deacetylase 3 precursor	0	1	0	1	0	0	1	1
orthomcl10199	hypothetical protein DAPPUDRAFT_322846;hypothetical protein DAPPUDRAFT_265386;hypothetical protein DAPPUDRAFT_118873;hypothetical protein DAPPUDRAFT_320075	0	4	0	0	0	0	0	0
orthomcl102	PREDICTED: hypothetical protein LOC100569270;PREDICTED: hypothetical protein LOC100570254;PREDICTED: hypothetical protein LOC100574144;PREDICTED: hypothetical protein LOC100569505;PREDICTED: hypothetical protein LOC100569358;PREDICTED: hypothetical protein LOC100576048;PREDICTED: hypothetical protein LOC100568821;PREDICTED: hypothetical protein LOC100569417;PREDICTED: hypothetical protein LOC1005…	66	0	0	0	0	0	0	0
orthomcl1020	transient receptor potential-gamma protein;calmodulin-binding protein trpl;transient receptor potential;transient receptor potential-gamma	2	3	0	3	0	0	2	3
orthomcl10200	hypothetical protein DAPPUDRAFT_337045;low-density lipoprotein;secreted frizzled-related protein 2-like	0	3	0	0	0	0	1	0
orthomcl10201	hypothetical protein DAPPUDRAFT_336907;hypothetical protein DAPPUDRAFT_344141;hypothetical protein DAPPUDRAFT_340374;hypothetical protein DAPPUDRAFT_335361	0	4	0	0	0	0	0	0
orthomcl10202	GI22515;zinc finger protein	0	1	0	1	0	1	0	1
orthomcl10203	hypothetical protein DAPPUDRAFT_100771;hypothetical protein DAPPUDRAFT_324714;hypothetical protein DAPPUDRAFT_118938	0	4	0	0	0	0	0	0
orthomcl10204	cg12880 cg12880-pa	1	1	0	0	0	0	1	1
orthomcl10205	trichoplein keratin filament-binding protein;trichoplein keratin filament-binding;trichoplein keratin filament-binding protein isoform x2;trichoplein keratin filament-binding protein isoform x1	1	1	0	0	0	0	1	1
orthomcl10206	protein krueppel-like	1	1	0	0	0	0	1	1
orthomcl10207	hypothetical protein Phum_PHUM209770;hypothetical protein DAPPUDRAFT_327067;hypothetical protein TcasGA2_TC006953;PREDICTED: hypothetical protein LOC100574599	1	1	0	0	0	0	1	1
orthomcl10208	protein mlp1-like;reticulocyte-binding protein 2 homolog a-like	1	1	0	0	0	0	1	1
orthomcl10209	isoform d	1	1	0	0	0	0	1	1
orthomcl1021	zinc finger protein 598;zinc finger protein 598-like	5	1	2	1	1	1	1	1
orthomcl10210	ricin-type beta-trefoil lectin domain-like protein	0	1	0	1	0	2	0	0
orthomcl10211	hypothetical protein DAPPUDRAFT_97041;hypothetical protein DAPPUDRAFT_313347;hypothetical protein DAPPUDRAFT_100684;hypothetical protein DAPPUDRAFT_312300	0	4	0	0	0	0	0	0
orthomcl10212	protein germ cell-less-like	0	1	0	1	0	0	1	1
orthomcl10213	proline-rich transmembrane protein 4-like;PREDICTED: hypothetical protein LOC100570992;malate dehydrogenase	1	1	0	0	0	0	1	1
orthomcl10214	wu:fc46h12 precursor;hypothetical protein DAPPUDRAFT_223657	0	1	1	1	1	0	0	0
orthomcl10215	sorting nexin-4-like	1	1	0	0	0	0	1	1
orthomcl10216	hypothetical protein DAPPUDRAFT_249532;testis-expressed sequence 11 protein;hypothetical protein DAPPUDRAFT_322736;testis-expressed sequence 11 partial	0	4	0	0	0	0	0	0
orthomcl10217	loc495958 protein;cg31800 cg31800-pa;c1orf50 homolog	0	1	0	1	0	1	0	1
orthomcl10218	helix-loop-helix protein 6-like;protein lyl-1-like;helix-loop-helix protein	1	1	0	0	0	0	1	1
orthomcl10219	hypothetical protein KGM_21222;isoform b	1	1	1	0	0	0	0	1
orthomcl1022	phosphoenolpyruvate synthase-like;phosphoenolpyruvate synthase;uncharacterized phosphotransferase yvkc-like	3	2	1	4	1	1	0	1
orthomcl10220	polycomb protein;chromobox protein homolog 8;polycomb group protein pc	1	1	0	0	0	0	1	1
orthomcl10221	protein mms22-like	1	1	0	1	0	1	0	0
orthomcl10222	partial;imd	0	1	0	1	0	1	0	1
orthomcl10223	retinal homeobox protein rx2-like	1	1	0	0	0	0	1	1
orthomcl10224	bardet-biedl syndrome 5 protein homolog	1	1	0	0	0	0	1	1
orthomcl10225	hypothetical protein DAPPUDRAFT_228199;hypothetical protein DAPPUDRAFT_307616;hypothetical protein DAPPUDRAFT_332445;hypothetical protein DAPPUDRAFT_309316	0	4	0	0	0	0	0	0
orthomcl10226	hypothetical protein DAPPUDRAFT_122477;hypothetical protein DAPPUDRAFT_340477;hypothetical protein DAPPUDRAFT_328790;hypothetical protein DAPPUDRAFT_117292	0	4	0	0	0	0	0	0
orthomcl10227	protein prenylyltransferase domain-containing protein;protein shc1;death ligand signal enhancer-like;sel1 repeat protein	0	1	0	1	0	1	1	0
orthomcl10228	hypothetical protein DAPPUDRAFT_301568;hypothetical protein DAPPUDRAFT_302281;hypothetical protein DAPPUDRAFT_241476;hypothetical protein DAPPUDRAFT_302570	0	4	0	0	0	0	0	0
orthomcl10229	hypothetical protein DAPPUDRAFT_101466;PREDICTED: hypothetical protein LOC100575323;hypothetical protein DAPPUDRAFT_241140	1	3	0	0	0	0	0	0
orthomcl1023	hypothetical protein DAPPUDRAFT_314756;hypothetical protein DAPPUDRAFT_238750;hypothetical protein DAPPUDRAFT_99586;protein unc-80 homolog;low quality protein: protein unc-80 homolog;hypothetical protein DAPPUDRAFT_305509	1	6	1	2	0	1	1	1
orthomcl10230	carbonic anhydrase 2-like;glycosyl-phosphatidylinositol-linked carbonic anhydrase;alpha-carbonic anhydrase	1	1	0	1	0	1	0	0
orthomcl10231	cgmp-dependent 3 -cyclic phosphodiesterase-like	0	1	0	1	1	1	0	0
orthomcl10232	hypothetical protein DAPPUDRAFT_257527;hypothetical protein DAPPUDRAFT_252924;hypothetical protein DAPPUDRAFT_257528;hypothetical protein DAPPUDRAFT_300384	0	4	0	0	0	0	0	0
orthomcl10233	hypothetical protein DAPPUDRAFT_108035;hypothetical protein DAPPUDRAFT_107999;hypothetical protein DAPPUDRAFT_107990;hypothetical protein DAPPUDRAFT_112251	0	4	0	0	0	0	0	0
orthomcl10234	cg15696;muscle-specific homeobox-like protein	1	1	0	0	0	0	1	1
orthomcl10235	PREDICTED: hypothetical protein LOC100162699;aael013149- partial	1	1	0	0	0	0	1	1
orthomcl10236	f-box only protein 7;f-box only protein 7-like	0	3	0	0	0	0	0	1
orthomcl10237	histone-lysine n- h3 lysine-79 partial;hypothetical protein DAPPUDRAFT_256467;hypothetical protein DAPPUDRAFT_275812;hypothetical protein DAPPUDRAFT_323181	0	4	0	0	0	0	0	0
orthomcl10238	protein fam63b-like;protein fam63a;protein fam63a-like isoform x1	0	2	0	1	0	1	0	0
orthomcl10239	dna-binding protein p3a2;isoform a	0	1	1	1	1	0	0	0
orthomcl1024	uracil-dna glycosylase;uracil-dna glycosylase-like isoform x2	0	1	1	1	8	1	1	0
orthomcl10240	nucleoporin nup188 homolog	1	1	0	1	0	1	0	0
orthomcl10241	transcription factor 21;transcription factor 21-like	1	1	0	0	0	0	1	1
orthomcl10242	dna mismatch repair protein msh3	0	2	0	1	0	1	0	0
orthomcl10243	nuclear receptor subfamily 2 group e member 1-like;orphan nuclear receptor;photoreceptor-specific nuclear receptor	1	1	0	0	0	0	1	1
orthomcl10244	gtp-binding protein rem 1;rgk2 cg34390-pa	1	1	0	0	0	0	1	1
orthomcl10245	hypothetical protein DAPPUDRAFT_233023;hypothetical protein DAPPUDRAFT_302821;hypothetical protein DAPPUDRAFT_303010;hypothetical protein DAPPUDRAFT_302820	0	4	0	0	0	0	0	0
orthomcl10246	hypothetical protein DAPPUDRAFT_249804;pol-like protein;ribonuclease h	0	4	0	0	0	0	0	0
orthomcl10247	ubiquinol-cytochrome-c reductase complex assembly factor 2;mitochondrial nucleoid factor 1-like;ubiquinol-cytochrome-c reductase complex assembly factor 2-like	1	1	0	1	0	0	1	0
orthomcl10248	d-isomer specific 2-hydroxyacid;glyoxylate reductase;hydroxyacid dehydrogenase;glyoxylate hydroxypyruvate reductase a	1	1	0	1	0	1	0	0
orthomcl10249	b9 domain-containing protein 2-like;b9 domain-containing protein 2	1	1	0	0	0	1	1	0
orthomcl1025	slit homolog 1;fish- isoform c;leucine-rich repeat-containing protein 4b;tartan;isoform a	1	3	1	4	0	2	1	1
orthomcl10250	hypothetical protein DAPPUDRAFT_335162;hypothetical protein DAPPUDRAFT_330068;hypothetical protein DAPPUDRAFT_106658;hypothetical protein DAPPUDRAFT_267957	0	4	0	0	0	0	0	0
orthomcl10251	hypothetical protein DAPPUDRAFT_270346;hypothetical protein DAPPUDRAFT_266578;hypothetical protein DAPPUDRAFT_305067;hypothetical protein DAPPUDRAFT_302721	0	4	0	0	0	0	0	0
orthomcl10252	oxidase peroxidase;peroxidase-like isoform 1;chorion peroxidase-like	0	4	0	0	0	0	0	0
orthomcl10253	dual specificity protein phosphatase 23-like;dual specificity protein phosphatase 23	0	1	0	0	1	1	0	1
orthomcl10254	lpxtg-motif cell wall anchor domain protein;hypothetical protein DAPPUDRAFT_109312;hypothetical protein DAPPUDRAFT_243064;low quality protein: titin	0	4	0	0	0	0	0	0
orthomcl10255	dusky-like cg15013-pa	1	2	0	0	0	0	0	1
orthomcl10256	homeobox protein nkx-;homeobox protein nkx- -like	1	1	0	0	0	0	1	1
orthomcl10257	hypothetical protein DAPPUDRAFT_326876;dna topoisomerase iv subunit a;dna-directed rna polymerase iii subunit rpc1- partial	0	4	0	0	0	0	0	0
orthomcl10258	krueppel-like factor 2;klf2-like transcription factor	1	1	1	0	1	0	0	0
orthomcl10259	otopetrin-1-like isoform x4;predicted protein;otopetrin-2-like isoform x4;otopetrin	1	1	0	1	0	0	1	0
orthomcl1026	isoform i;myosin light chain smooth muscle isoform x7;projectin short variant;low quality protein: twitchin-like;isoform f	1	2	3	1	2	1	2	1
orthomcl10260	hypothetical protein DAPPUDRAFT_261596;hypothetical protein DAPPUDRAFT_117435;thap domain-containing protein 9-like;hypothetical protein DAPPUDRAFT_261595	0	4	0	0	0	0	0	0
orthomcl10261	PREDICTED: hypothetical protein LOC100572193;conserved hypothetical protein;PREDICTED: similar to conserved hypothetical protein;hypothetical protein DAPPUDRAFT_235564	1	1	0	0	0	0	1	1
orthomcl10262	heat shock protein partial;heat shock protein 90kda;heat shock protein 90	0	4	0	0	0	0	0	0
orthomcl10263	homeobox protein rough-like;vax1 transcription	1	1	0	0	0	0	1	1
orthomcl10264	pollen-specific leucine-rich repeat extensin-like protein 2-like;cell wall protein dan4-like;isoform a	1	1	0	0	0	0	1	1
orthomcl10265	hypothetical protein DAPPUDRAFT_303609;hypothetical protein DAPPUDRAFT_264553;hypothetical protein DAPPUDRAFT_249042;hypothetical protein DAPPUDRAFT_264554	0	4	0	0	0	0	0	0
orthomcl10266	probable leucine aminopeptidase mcyg_03459-like;m28a family peptidase	0	1	0	1	0	2	0	0
orthomcl10267	inhibitory pou	1	1	0	0	0	0	1	1
orthomcl10268	gametocyte-specific factor 1-like;gametocyte-specific factor 1;fas-associated factor 2	0	1	1	0	1	0	1	0
orthomcl10269	soluble guanylate cyclase 88e-like	1	1	0	0	0	0	1	1
orthomcl1027	myotubularin-related protein 4-like;myotubularin-related protein 3-like;myotubularin-related protein 3;myotubularin-related protein 3 isoform x9	1	1	2	3	2	1	2	1
orthomcl10270	trna wybutosine-synthesizing protein 2 homolog	0	1	1	0	1	0	1	0
orthomcl10271	kinesin family member c1;hypothetical protein DAPPUDRAFT_240616;hypothetical protein DAPPUDRAFT_345741;hypothetical protein DAPPUDRAFT_113433	0	4	0	0	0	0	0	0
orthomcl10272	homeobox protein dbx1;homeobox protein chox-;developing brain homeobox;homeobox protein dbx1-like	1	1	0	0	0	0	1	1
orthomcl10273	formin-binding protein 4	1	1	0	0	0	0	1	1
orthomcl10274	paired box protein pax-6	1	1	0	0	0	0	1	1
orthomcl10275	cuticle protein;adult-specific cuticular protein acp-20;pro-resilin isoform x2	0	2	0	1	0	1	0	0
orthomcl10276	tpa: helix-loop-helix protein adi-pearl;hypothetical protein DAPPUDRAFT_335297	0	1	0	1	0	2	0	0
orthomcl10277	hypothetical protein DAPPUDRAFT_240733;hypothetical protein DAPPUDRAFT_240735;hypothetical protein DAPPUDRAFT_240730;hypothetical protein DAPPUDRAFT_101109	0	4	0	0	0	0	0	0
orthomcl10278	isoform a	0	2	0	1	1	0	0	0
orthomcl10279	ring finger and chy zinc finger domain-containing protein 1-like	0	1	0	1	0	1	0	1
orthomcl1028	protein bccip homolog;isoamyl acetate-hydrolyzing esterase	5	1	1	1	2	1	1	1
orthomcl10280	conserved hypothetical protein;PREDICTED: glutamate;hypothetical protein TcasGA2_TC010967;hypothetical protein DAPPUDRAFT_23710	1	1	0	0	0	0	1	1
orthomcl10281	tlc domain-containing protein 2-like;tlc domain-containing protein 2	0	1	0	1	0	1	1	0
orthomcl10282	hypothetical protein DAPPUDRAFT_229854;hypothetical protein DAPPUDRAFT_96286;hypothetical protein DAPPUDRAFT_223767;hypothetical protein DAPPUDRAFT_119127	0	4	0	0	0	0	0	0
orthomcl10283	hypothetical protein DAPPUDRAFT_326583;hypothetical protein DAPPUDRAFT_266467;hypothetical protein DAPPUDRAFT_257469;hypothetical protein DAPPUDRAFT_331086	0	4	0	0	0	0	0	0
orthomcl10284	homeobox protein ceh-;homeobox protein goosecoid;homeobox transcription factor	1	1	0	0	0	0	1	1
orthomcl10285	hypothetical protein DAPPUDRAFT_256479;gag-pol polyprotein;hypothetical protein DAPPUDRAFT_277145;hypothetical protein DAPPUDRAFT_262411	0	4	0	0	0	0	0	0
orthomcl10286	zinc finger x-linked protein zxdb	0	1	0	1	0	1	1	0
orthomcl10287	hypothetical protein DAPPUDRAFT_255047;hypothetical protein DAPPUDRAFT_245047;hypothetical protein DAPPUDRAFT_249774;hypothetical protein DAPPUDRAFT_255045	0	4	0	0	0	0	0	0
orthomcl10288	two pore potassium channel protein sup-9-like	1	1	0	0	0	0	1	1
orthomcl10289	hypothetical protein DAPPUDRAFT_238652;hypothetical protein DAPPUDRAFT_301239;hypothetical protein DAPPUDRAFT_238660;hypothetical protein DAPPUDRAFT_238647	0	4	0	0	0	0	0	0
orthomcl1029	synaptotagmin-like protein 2 variant 2;isoform d;isoform a;isoform c;extended synaptotagmin-like protein 2a;extended synaptotagmin-1	2	1	2	1	1	3	1	2
orthomcl10290	hypothetical protein DAPPUDRAFT_235891;hypothetical protein DAPPUDRAFT_252868	0	4	0	0	0	0	0	0
orthomcl10291	hypothetical protein DAPPUDRAFT_115551;hypothetical protein DAPPUDRAFT_333206;hypothetical protein DAPPUDRAFT_248838;hypothetical protein DAPPUDRAFT_333207	0	4	0	0	0	0	0	0
orthomcl10292	importin subunit alpha-2-like isoform x1;transmembrane and coiled-coil domain-containing protein 6;importin alpha-1b subunit	1	1	0	1	0	1	0	0
orthomcl10293	hypothetical protein DAPPUDRAFT_114293;maltose o-acetyltransferase;hypothetical protein DAPPUDRAFT_251213	0	4	0	0	0	0	0	0
orthomcl10294	hypothetical protein DAPPUDRAFT_115955;hypothetical protein DAPPUDRAFT_108358;hypothetical protein DAPPUDRAFT_320780;hypothetical protein DAPPUDRAFT_112140	0	4	0	0	0	0	0	0
orthomcl10295	leukocyte elastase inhibitor;a chain human plasminogen activator inhibitor-;proteinase inhibitor i4 serpin	0	1	0	0	1	2	0	0
orthomcl10296	octopamine receptor	1	1	0	0	0	0	1	1
orthomcl10297	permease of the major facilitator superfamily;sugar phosphate exchanger 3-like;major facilitator superfamily mfs_1;mfs family transporter	0	1	1	0	1	1	0	0
orthomcl10298	r 25;ribonuclease oy	0	4	0	0	0	0	0	0
orthomcl10299	hypothetical protein DAPPUDRAFT_114328;hypothetical protein DAPPUDRAFT_106209;hypothetical protein DAPPUDRAFT_322193;hypothetical protein DAPPUDRAFT_270390	0	4	0	0	0	0	0	0
orthomcl103	suppressor of tumorigenicity 14 protein homolog;serine protease nudel-like;coagulation factor x-like;basement membrane-specific heparan sulfate proteoglycan core;zinc finger bed domain-containing protein 4-like;mannan-binding lectin serine protease 2-like;limulus clotting factor c;limulus clotting factor c-like;matrix-remodeling-associated protein 5-like;complement c1s-b subcomponent-like;pattern…	62	0	0	0	0	0	0	4
orthomcl1030	6-phosphofructo-2-kinase fructose- -bisphosphatase 1;6-phosphofructo-2-kinase fructose- -biphosphatase 1;6-phosphofructo-2-kinase fructose- -bisphosphatase short form;6-phosphofructo-2-kinase fructose- -biphosphatase-like;6-phosphofructo-2-kinase fructose -	1	3	1	3	1	2	1	1
orthomcl10300	hypothetical protein DAPPUDRAFT_340726;hypothetical protein DAPPUDRAFT_340794;hypothetical protein DAPPUDRAFT_341724;hypothetical protein DAPPUDRAFT_270394	0	4	0	0	0	0	0	0
orthomcl10301	hypothetical protein DAPPUDRAFT_301467;hypothetical protein DAPPUDRAFT_244523;hypothetical protein DAPPUDRAFT_301465;hypothetical protein DAPPUDRAFT_229768	0	4	0	0	0	0	0	0
orthomcl10302	ski family transcriptional corepressor 2;ladybird homeobox corepressor 1-like protein	1	1	0	0	0	0	1	1
orthomcl10303	dna polymerase v;myb-binding protein 1a	1	1	0	0	0	0	1	1
orthomcl10304	hypothetical protein DAPPUDRAFT_228142;transcription factor adf-1;hypothetical protein DAPPUDRAFT_329809;protein madf-4	0	4	0	0	0	0	0	0
orthomcl10305	hypothetical protein DAPPUDRAFT_115558;max binding protein;max-binding protein mnt;hypothetical protein DAPPUDRAFT_333219	0	4	0	0	0	0	0	0
orthomcl10306	hypothetical protein DAPPUDRAFT_120587;hypothetical protein DAPPUDRAFT_251273;hypothetical protein DAPPUDRAFT_122811;hypothetical protein DAPPUDRAFT_119513	0	4	0	0	0	0	0	0
orthomcl10307	chitin-binding protein;probable chitinase 3-like	0	2	2	0	0	0	0	0
orthomcl10308	kelch-like protein diablo;kelch-like protein 20- partial;isoform b;kelch-like protein diablo-like	0	4	0	0	0	0	0	0
orthomcl10309	protein bowel-like	1	1	0	0	0	0	1	1
orthomcl1031	nuclear rna export factor 1-like isoform x3;nuclear rna export factor 1;nuclear rna export factor 1-like	5	2	1	1	1	1	1	1
orthomcl10310	solute carrier family facilitated glucose transporter member 8;facilitated trehalose transporter tret1-2 homolog	0	1	0	0	0	1	1	1
orthomcl10311	isoform m;bruchpilot cg34146-pb;isoform d;isoform c	0	1	0	0	0	1	1	1
orthomcl10312	copia protein;hypothetical protein DAPPUDRAFT_338188;hypothetical protein DAPPUDRAFT_317441	0	4	0	0	0	0	0	0
orthomcl10313	protein oscp1-like;protein oscp1;protein oscp1 isoform x2	1	1	0	1	0	0	0	1
orthomcl10314	orcokinin precursor	1	1	1	0	0	0	1	0
orthomcl10315	protein dpy-19 homolog 1-like;probable c-mannosyltransferase dpy19l1	0	1	0	1	0	1	1	0
orthomcl10316	hypothetical protein DAPPUDRAFT_246402;hypothetical protein DAPPUDRAFT_253543;protein roadkill (hh-induced math and btb domain-containing protein);hypothetical protein DAPPUDRAFT_265274	0	4	0	0	0	0	0	0
orthomcl10317	choline o-;choline o-acetyltransferase-like;choline o-acyltransferase	1	1	0	0	0	0	1	1
orthomcl10318	basic helix-loop-helix neural transcription factor tap	1	1	0	0	0	0	1	1
orthomcl10319	methionine adenosyltransferase 2 subunit beta	1	1	0	1	0	1	0	0
orthomcl1032	alpha- -mannosyl-glycoprotein 2-beta-n-acetylglucosaminyltransferase;alpha- -mannosyl-glycoprotein 2-beta-n-acetylglucosaminyltransferase-like;isoform b	2	1	1	3	1	3	1	1
orthomcl10320	60s ribosomal protein l29;ribosomal protein l29	1	1	1	1	0	0	0	0
orthomcl10321	terminal uridylyltransferase 7-like;terminal uridylyltransferase 4	0	1	1	1	0	1	0	0
orthomcl10322	factor d-like protein;serine protease h82	0	2	0	0	0	1	1	0
orthomcl10323	hypothetical protein DAPPUDRAFT_256482;tudor domain-containing protein 7-like	0	4	0	0	0	0	0	0
orthomcl10324	prolyl 3-hydroxylase 2-like;prolyl 3-hydroxylase 2	0	1	0	1	0	1	0	1
orthomcl10325	hypothetical protein DAPPUDRAFT_270327;hypothetical protein DAPPUDRAFT_266550;hypothetical protein DAPPUDRAFT_252449;hypothetical protein DAPPUDRAFT_245299	0	4	0	0	0	0	0	0
orthomcl10326	achain tachylectin 5a from tachypleus tridentatus (japanese horseshoe crab);techylectin-5b isoform	0	1	0	2	0	1	0	0
orthomcl10327	PREDICTED: uncharacterized protein LOC100883816;protein nlrc5;protein partial;hypothetical protein DAPPUDRAFT_303444	0	1	1	1	1	0	0	0
orthomcl10328	organic cation transporter 1-like;organic cation transporter;organic cation	1	1	0	0	0	0	1	1
orthomcl10329	ubx domain-containing protein 7	0	1	0	2	0	1	0	0
orthomcl1033	neuropathy target esterase swiss cheese;neuropathy target esterase sws-like;protein swiss cheese	1	4	2	2	1	1	1	1
orthomcl10330	adipokinetic hormone receptor	1	1	0	0	0	0	1	1
orthomcl10331	dopamine receptor i;aael003920- partial;class a rhodopsin-like g-protein coupled receptor	1	1	0	0	0	0	1	1
orthomcl10332	hypothetical protein Phum_PHUM267750;hypothetical protein DAPPUDRAFT_313799	0	1	0	1	0	1	1	0
orthomcl10333	hypothetical protein DAPPUDRAFT_336701;hypothetical protein DAPPUDRAFT_336199;hypothetical protein DAPPUDRAFT_102482	0	4	0	0	0	0	0	0
orthomcl10334	hypothetical protein DAPPUDRAFT_331331;copper radical oxidase;hypothetical protein DAPPUDRAFT_335101;hypothetical protein DAPPUDRAFT_331330	0	4	0	0	0	0	0	0
orthomcl10335	selenoprotein o-like;selenoprotein o and cysteine protein	1	1	0	1	0	1	0	0
orthomcl10336	hypothetical protein DAPPUDRAFT_340922;atp-dependent dna helicase q-like 4a-like;bloom syndrome protein homolog	0	4	0	0	0	0	0	0
orthomcl10337	hypothetical protein DAPPUDRAFT_270216;hypothetical protein DAPPUDRAFT_270798;hypothetical protein DAPPUDRAFT_336781;protein iws1 homolog	0	4	0	0	0	0	0	0
orthomcl10338	cysteine-rich secretory protein 2-like	0	1	1	0	0	1	0	1
orthomcl10339	beta-ig-h3 fasciclin;cathepsin l-associated protein;tetratricopeptide repeat protein 1-like	0	1	1	1	1	0	0	0
orthomcl1034	unc93-like protein mfsd11 isoform x1;cg18549 cg18549-pa;unc93-like protein mfsd11-like	4	1	1	1	1	3	1	1
orthomcl10340	hypothetical protein DAPPUDRAFT_316072;hypothetical protein DAPPUDRAFT_100890;hypothetical protein DAPPUDRAFT_223537;hypothetical protein DAPPUDRAFT_100891	0	4	0	0	0	0	0	0
orthomcl10341	protein fam32a;protein fam32a-like	1	1	0	0	0	0	1	1
orthomcl10342	hypothetical protein DAPPUDRAFT_320753;hypothetical protein DAPPUDRAFT_115827;hypothetical protein DAPPUDRAFT_257050;hypothetical protein DAPPUDRAFT_228140	0	4	0	0	0	0	0	0
orthomcl10343	nucleoside diphosphate-linked moiety x motif 17-like;nucleoside diphosphate-linked moiety x motif 17 isoform x2	0	1	0	1	0	1	1	0
orthomcl10344	protein bric-a-brac 2;b-cell cll lymphoma 6 member b	1	1	0	0	0	0	1	1
orthomcl10345	dcn1-like protein 4-like;dcn1-like protein 4-like isoform x1	1	1	0	0	0	0	1	1
orthomcl10346	bhlh factor;bhlh factor math6;atonal-like protein 8	1	1	0	0	0	0	1	1
orthomcl10347	ankyrin repeat and sam domain-containing protein 3 isoform x2;ankyrin repeat and sam domain-containing protein 3	0	1	0	1	0	1	1	0
orthomcl10348	histone -like;histone	0	4	0	0	0	0	0	0
orthomcl10349	pre-mrna cleavage complex ii protein clp1;protein clp1 homolog	0	4	0	0	0	0	0	0
orthomcl1035	beta- -glucan recognition protein;transmembrane receptor;beta- -glucan-binding protein;gram-negative binding protein partial;copper radical oxidase protein;partial;gram-negative bacteria binding protein 3	4	7	0	0	0	0	0	2
orthomcl10350	hypothetical protein DAPPUDRAFT_111636;hypothetical protein DAPPUDRAFT_111637;hypothetical protein DAPPUDRAFT_255671;hypothetical protein DAPPUDRAFT_327790	0	4	0	0	0	0	0	0
orthomcl10351	maltose phosphorylase;carbohydrate esterase family 4 protein	0	1	1	0	2	0	0	0
orthomcl10352	large neutral amino acids transporter small subunit 1;cationic amino acid transporter	0	1	0	0	0	1	1	1
orthomcl10353	ac007203_2 reverse trancriptase;hypothetical protein DAPPUDRAFT_318707;hypothetical protein DAPPUDRAFT_247725;hypothetical protein DAPPUDRAFT_322622	0	4	0	0	0	0	0	0
orthomcl10354	hypothetical protein DAPPUDRAFT_333121;hypothetical protein DAPPUDRAFT_265246;hypothetical protein DAPPUDRAFT_117563;hypothetical protein DAPPUDRAFT_333116	0	4	0	0	0	0	0	0
orthomcl10355	nhl repeat-containing;golgi matrix protein involved in the structural organization of the cis-golgi	0	1	0	1	0	1	0	1
orthomcl10356	transforming growth factor-beta-induced protein ig-h3;adhesion lipoprotein	0	2	0	0	0	2	0	0
orthomcl10357	programmed cell death protein 7	0	1	0	1	0	1	0	1
orthomcl10358	hypothetical protein DAPPUDRAFT_122575;hypothetical protein DAPPUDRAFT_108438;hypothetical protein DAPPUDRAFT_343614	0	4	0	0	0	0	0	0
orthomcl10359	noggin 2;noggin-2-like;noggin	1	1	1	0	1	0	0	0
orthomcl1036	hypothetical protein DAPPUDRAFT_319401;hypothetical protein DAPPUDRAFT_331577;hypothetical protein DAPPUDRAFT_116867;hypothetical protein DAPPUDRAFT_107225;hypothetical protein DAPPUDRAFT_117946;hypothetical protein DAPPUDRAFT_334896;hypothetical protein DAPPUDRAFT_122809;hypothetical protein DAPPUDRAFT_342871;hypothetical protein DAPPUDRAFT_116181	0	13	0	0	0	0	0	0
orthomcl10360	hypothetical protein DAPPUDRAFT_268722;hypothetical protein DAPPUDRAFT_113287;hypothetical protein DAPPUDRAFT_263288;hypothetical protein DAPPUDRAFT_335582	0	4	0	0	0	0	0	0
orthomcl10361	traf and tnf receptor-associated;hypothetical protein DAPPUDRAFT_322852;hypothetical protein DAPPUDRAFT_245735;tyrosyl-dna phosphodiesterase 2	0	4	0	0	0	0	0	0
orthomcl10362	membrane metallo-endopeptidase-like 1-like;endothelin-converting enzyme 1-like	0	1	1	1	0	1	0	0
orthomcl10363	hypothetical protein DAPPUDRAFT_317770;hypothetical protein DAPPUDRAFT_97441;hypothetical protein DAPPUDRAFT_320590;hypothetical protein DAPPUDRAFT_320591	0	4	0	0	0	0	0	0
orthomcl10364	oxidase peroxidase;chorion peroxidase-like;peroxidasin homolog	0	2	0	1	1	0	0	0
orthomcl10365	peptide mitochondrial;peptide mitochondrial-like	1	1	0	0	0	1	0	1
orthomcl10366	transcription factor	1	1	0	0	0	0	1	1
orthomcl10367	sorting nexin-19-like;sorting nexin-19	0	1	0	1	0	1	1	0
orthomcl10368	krueppel-like factor 2	0	3	0	0	0	0	1	0
orthomcl10369	hypothetical protein DAPPUDRAFT_96826;hypothetical protein DAPPUDRAFT_96748;hypothetical protein DAPPUDRAFT_306427	0	4	0	0	0	0	0	0
orthomcl1037	ca;voltage-gated calcium channel alpha 1 subunit;voltage-dependent calcium channel type d subunit alpha-1-like;voltage-dependent calcium channel type a subunit alpha-1-like;dihydropyridine-sensitive l- skeletal muscle calcium channel alpha-1;isoform c;cacophony a	2	2	1	1	0	2	2	3
orthomcl10370	sodium-dependent phosphate transporter;vesicular glutamate transporter;vesicular glutamate transporter 1-like	1	1	0	0	0	0	1	1
orthomcl10371	cuticular protein rr-1 family;tpa: cuticle protein;cuticular protein ld-cp1v1;titin- partial	0	2	0	0	0	1	0	1
orthomcl10372	serine threonine-protein kinase 19-like;serine threonine-protein kinase 19	1	1	1	0	1	0	0	0
orthomcl10373	-alpha-glucan-branching enzyme-like;-alpha-glucan-branching enzyme	1	1	1	0	1	0	0	0
orthomcl10374	hypothetical protein DAPPUDRAFT_235672;hypothetical protein DAPPUDRAFT_235798;hypothetical protein DAPPUDRAFT_336378	0	4	0	0	0	0	0	0
orthomcl10375	serine proteinase stubble;isoform b;g2 mitotic-specific cyclin-b3	0	1	1	0	1	0	1	0
orthomcl10376	nurim homolog	1	1	1	0	1	0	0	0
orthomcl10377	cytoplasmic alpha-amylase;alpha-amylase	1	3	0	0	0	0	0	0
orthomcl10378	a disintegrin and metalloproteinase with thrombospondin motifs 9;a disintegrin and metalloproteinase with thrombospondin motifs 9-like;thrombospondin type 1 domain containing protein	0	1	1	1	0	1	0	0
orthomcl10379	1-phosphatidylinositol -bisphosphate phosphodiesterase delta-4;tentative phospholipase c;phospholipase c;1-phosphatidylinositol -bisphosphate phosphodiesterase delta-1	0	4	0	0	0	0	0	0
orthomcl1038	ph-interacting protein;wd repeat protein;bromodomain and wd repeat-containing protein 3;wd-repeat protein	1	4	2	2	1	1	1	1
orthomcl10380	smith-magenis syndrome chromosomal region candidate gene 8-b protein homolog;smith-magenis syndrome chromosomal region candidate gene 8 partial;smith-magenis syndrome chromosomal region candidate gene 8	0	1	0	1	1	1	0	0
orthomcl10381	hypothetical protein DAPPUDRAFT_312930;hypothetical protein DAPPUDRAFT_326064;hypothetical protein DAPPUDRAFT_326065;cuticular protein	0	4	0	0	0	0	0	0
orthomcl10382	2-oxoglutarate and iron-dependent oxygenase domain-containing protein 2;2-oxoglutarate and iron-dependent oxygenase domain-containing protein 2-like	0	1	0	1	0	2	0	0
orthomcl10383	cuticular protein rr-2 family member 23 precursor;uncharacterized membrane protein ddb_g0293934 isoform x3;hypothetical protein DAPPUDRAFT_235069;low quality protein: titin-like	1	2	0	1	0	0	0	0
orthomcl10384	lim domain transcription factor;lim domain transcription factor lmo4	0	1	0	0	1	0	1	1
orthomcl10385	rgm domain family member b;repulsive guidance molecule a	1	1	0	0	0	1	1	0
orthomcl10386	brca1-a complex subunit bre isoform 2;brca1-a complex subunit bre-like;brca1-a complex subunit bre isoform x2	0	1	0	1	0	1	0	1
orthomcl10387	hypothetical protein DAPPUDRAFT_307586;arylalkylamine n-acetyltransferase 3;arylalkylamine n-acetyltransferase 2;acetyltransferase family protein	0	4	0	0	0	0	0	0
orthomcl10388	chordin-like protein 1 isoform x1;chordin;chordin-like protein 1 isoform x2;chordin-like protein 2-like	0	3	0	0	0	0	1	0
orthomcl10389	adenylate kinase isoenzyme 5-like	1	1	0	0	0	0	1	1
orthomcl1039	protein tiar- isoform a;nucleolysin tiar-like;nucleolysin tia-1 isoform p40-like isoform 1;nucleolysin tia-1 isoform p40-like	2	1	1	2	1	2	2	2
orthomcl10390	glutamate receptor delta-2-like;ionotropic receptor 76b	1	1	0	0	0	0	1	1
orthomcl10391	store-operated calcium entry-associated regulatory factor-like	0	4	0	0	0	0	0	0
orthomcl10392	mitochondrial uncoupling protein 2-like isoform x1;mitochondrial brown fat uncoupling protein;mitochondrial uncoupling protein 2	0	1	1	0	1	0	1	0
orthomcl10393	guanylate cyclase	0	1	0	0	1	0	1	1
orthomcl10394	endothelin-converting enzyme 1;membrane metallo-endopeptidase-like 1	0	3	0	1	0	0	0	0
orthomcl10395	glucosylceramidase-like;glucosylceramidase;glycoside hydrolase domain containing partial;glucosylceramidase-like isoform 1	1	1	2	0	0	0	0	0
orthomcl10396	dna polymerase subunit gamma- mitochondrial-like;dna polymerase subunit gamma- mitochondrial	1	1	0	0	0	0	1	1
orthomcl10397	myosin-xviiia isoform 1;myosin xviiia;target of myb protein 1-like isoform x3	1	1	0	0	0	0	1	1
orthomcl10398	homeodomain-only protein	1	1	1	0	1	0	0	0
orthomcl10399	hypothetical protein DAPPUDRAFT_228782;hypothetical protein DAPPUDRAFT_230022;dentin sialophosphoprotein;hypothetical protein DAPPUDRAFT_253796	0	4	0	0	0	0	0	0
orthomcl104	retrotransposon tca5 polyprotein;copia protein;yor343w-b-like protein;copia-type pol polyprotein;copia protein (gag-int-pol protein);retrotransposon ty1-copia subclass;formin 3;retrovirus-related pol polyprotein from transposon tnt 1-94;formin isoform a;fh2 domain-containing protein 1;formin 3 cg33556-pb;gag-pol polyprotein;retrotransposon unclassified;integrase core domain protein;pol polyprotei…	39	5	2	4	0	3	1	12
orthomcl1040	hypothetical protein DAPPUDRAFT_234154;hypothetical protein DAPPUDRAFT_112576;hypothetical protein DAPPUDRAFT_309894;hypothetical protein DAPPUDRAFT_120695;hypothetical protein DAPPUDRAFT_232221;hypothetical protein DAPPUDRAFT_103968;hypothetical protein DAPPUDRAFT_231997;hypothetical protein DAPPUDRAFT_319171;hypothetical protein DAPPUDRAFT_234006;hypothetical protein DAPPUDRAFT_310995;hypotheti…	0	13	0	0	0	0	0	0
orthomcl10400	zinc finger cchc-type protein;hypothetical protein DAPPUDRAFT_329398;gag-like protein;hypothetical protein DAPPUDRAFT_330412	0	4	0	0	0	0	0	0
orthomcl10401	cg17321 cg17321-pa;isoform a	1	1	0	0	0	0	1	1
orthomcl10402	fh2 domain-containing protein;cell surface glycoprotein 1-like;hypothetical protein DAPPUDRAFT_314252;hypothetical protein DAPPUDRAFT_308150	0	4	0	0	0	0	0	0
orthomcl10403	hypothetical protein DAPPUDRAFT_318217;hypothetical protein DAPPUDRAFT_252876;hypothetical protein DAPPUDRAFT_325190;chromosome segregation protein smc	0	4	0	0	0	0	0	0
orthomcl10404	rho guanine nucleotide exchange factor 17-like;rho guanine nucleotide exchange factor 17	2	1	0	0	1	0	0	0
orthomcl10405	annexin-b11-like isoform x2;annexin ix isoform a;annexin isoform c	0	4	0	0	0	0	0	0
orthomcl10406	reelin isoform x2;low quality protein: reelin-like;reelin	0	1	0	2	0	1	0	0
orthomcl10407	hypothetical protein DAPPUDRAFT_315889;hypothetical protein DAPPUDRAFT_100709;hypothetical protein DAPPUDRAFT_240215;hypothetical protein DAPPUDRAFT_315888	0	4	0	0	0	0	0	0
orthomcl10408	homeobox domain-containing protein;zinc finger homeobox protein 3-like;zinc finger homeobox protein 3-like isoform 3	1	1	0	0	0	0	1	1
orthomcl10409	hypothetical protein DAPPUDRAFT_113740;myb-like protein x-like;hypothetical protein DAPPUDRAFT_329245;hypothetical protein DAPPUDRAFT_328926	0	4	0	0	0	0	0	0
orthomcl1041	protein-methionine sulfoxide oxidase mical isoform x4;protein-methionine sulfoxide oxidase mical3;protein-methionine sulfoxide oxidase mical isoform x1;protein-methionine sulfoxide oxidase mical isoform x5;protein-methionine sulfoxide oxidase mical-like isoform x3;protein mical-3;protein mical-3-like;protein mical-;protein-methionine sulfoxide oxidase mical-like	1	1	2	3	1	1	3	1
orthomcl10410	protein scabrous-like;nuclear mitotic apparatus protein 1-like;hypothetical protein DAPPUDRAFT_114979	0	2	0	0	0	0	1	1
orthomcl10411	scabrous protein;protein scabrous-like	1	1	0	0	0	0	1	1
orthomcl10412	transmembrane protein 63a-like;hypothetical protein DAPPUDRAFT_324089;hypothetical protein DAPPUDRAFT_120732;hypothetical protein DAPPUDRAFT_111544	0	4	0	0	0	0	0	0
orthomcl10413	hypothetical protein DAPPUDRAFT_329775;hypothetical protein DAPPUDRAFT_245607;hyphally-regulated cell wall protein;hypothetical protein DAPPUDRAFT_324796	0	4	0	0	0	0	0	0
orthomcl10414	orthopedia;isoform c;homeobox protein orthopedia;short stature homeobox	1	1	0	0	0	0	1	1
orthomcl10415	isobutyryl- mitochondrial;isobutyryl- mitochondrial-like	0	1	1	1	0	1	0	0
orthomcl10416	f-box lrr-repeat protein 5;f-box lrr-repeat protein 5 isoform x1	0	2	0	1	0	1	0	0
orthomcl10417	synaptotagmin-14 isoform x2;synaptotagmin isoform a;synaptotagmin-16 isoform x2	0	1	0	1	0	0	1	1
orthomcl10418	aryl-phospho-beta-d-glucosidase;phospho-cellobiase;6-phospho-beta-glucosidase	3	1	0	0	0	0	0	0
orthomcl10419	hypothetical protein DAPPUDRAFT_340629;hypothetical protein DAPPUDRAFT_240809;hypothetical protein DAPPUDRAFT_312624	0	4	0	0	0	0	0	0
orthomcl1042	set and mynd domain-containing protein 4-like;set and mynd domain-containing	1	2	2	1	2	1	2	2
orthomcl10420	werner helicase interacting protein;holliday junction dna helicase	0	1	0	1	0	1	0	1
orthomcl10421	fez family zinc finger protein;fez family zinc finger protein 2-like;zinc finger protein	1	1	0	0	0	0	1	1
orthomcl10422	hypothetical protein TcasGA2_TC007131;conserved hypothetical protein;thrombospondin-type laminin g domain and ear repeat-containing;hypothetical protein DAPPUDRAFT_307119	0	1	0	0	0	1	1	1
orthomcl10423	hypothetical protein DAPPUDRAFT_325048;hypothetical protein DAPPUDRAFT_325049;hypothetical protein DAPPUDRAFT_109593;hypothetical protein DAPPUDRAFT_109592	0	4	0	0	0	0	0	0
orthomcl10424	copia protein;hypothetical protein DAPPUDRAFT_327678;protein fam63a;copia-like polyprotein partial	0	4	0	0	0	0	0	0
orthomcl10425	hypothetical protein DAPPUDRAFT_322580;hypothetical protein DAPPUDRAFT_333411;hypothetical protein DAPPUDRAFT_319797;hyaluronan mediated motility	0	4	0	0	0	0	0	0
orthomcl10426	cre-nas-4 protein;nas-15 protein;astacin-like metalloprotease;cre-nas-15 protein	0	2	2	0	0	0	0	0
orthomcl10427	kelch motif family protein;krab-a domain-containing protein 2;tripartite motif-containing 32;replication protein a 32 kda subunit	0	4	0	0	0	0	0	0
orthomcl10428	cytosolic carboxypeptidase 6-like	1	1	0	0	0	0	1	1
orthomcl10429	steroid receptor seven- isoforms b c-like	1	1	0	0	0	1	0	1
orthomcl1043	filamin-a-like isoform x4;isoform i;isoform m;isoform b;low quality protein: filamin-c-like;isoform a;filamin-c isoform 4	1	3	3	1	1	1	2	1
orthomcl10430	dna-(apurinic or apyrimidinic site) lyase-like isoform x1;endonuclease v;apurinic endonuclease;dna-(apurinic or apyrimidinic site) lyase-like isoform x3	1	1	0	1	0	1	0	0
orthomcl10431	apolipophorins- partial;microtubule associated complex;apolipoprotein of lipid transfer particle-i ii	0	2	1	0	1	0	0	0
orthomcl10432	vascular endothelial growth factor a-a-like;peptidyl-prolyl cis-trans isomerase g-like;pdgf- and vegf-related factor isoform e;pdgf- and vegf-related factor 2	0	4	0	0	0	0	0	0
orthomcl10433	hypothetical protein DAPPUDRAFT_233550;hypothetical protein DAPPUDRAFT_246695;caspase partial	0	4	0	0	0	0	0	0
orthomcl10434	hypothetical protein DAPPUDRAFT_330889;ac9 transposase;hypothetical protein DAPPUDRAFT_320784;hypothetical protein DAPPUDRAFT_328020	0	4	0	0	0	0	0	0
orthomcl10435	a disintegrin and metalloproteinase with thrombospondin motifs 2;a disintegrin and metalloproteinase with thrombospondin motifs 3-like	0	1	0	1	0	1	0	1
orthomcl10436	hypothetical protein DAPPUDRAFT_220418;hypothetical protein DAPPUDRAFT_315280;hypothetical protein DAPPUDRAFT_315278;hypothetical protein DAPPUDRAFT_315279	0	4	0	0	0	0	0	0
orthomcl10437	hypothetical protein DAPPUDRAFT_335014;hypothetical protein DAPPUDRAFT_267737;hypothetical protein DAPPUDRAFT_334089	0	4	0	0	0	0	0	0
orthomcl10438	hypothetical protein DAPPUDRAFT_331456;hypothetical protein DAPPUDRAFT_116174;hypothetical protein DAPPUDRAFT_117941;hypothetical protein DAPPUDRAFT_116189	0	4	0	0	0	0	0	0
orthomcl10439	tigger transposable element-derived protein 6-like	0	4	0	0	0	0	0	0
orthomcl1044	low affinity immunoglobulin epsilon fc receptor;c-type lectin domain family 4 member m;hypothetical protein DAPPUDRAFT_220785;c-type lectin domain family 4 member m-like isoform x2;macrophage galactose n-acetyl-galactosamine specific lectin 2;c-type lectin;c-type lectin domain family 10 member a;salivary c-type lectin;c-type lectin domain family 4 member a isoform x3	0	11	0	2	0	0	0	0
orthomcl10440	hypothetical protein DAPPUDRAFT_107217;hypothetical protein DAPPUDRAFT_109473;hypothetical protein DAPPUDRAFT_113435;hypothetical protein DAPPUDRAFT_266998	0	4	0	0	0	0	0	0
orthomcl10441	hypothetical protein DAPPUDRAFT_248684;hypothetical protein DAPPUDRAFT_324363;hypothetical protein DAPPUDRAFT_260160	0	4	0	0	0	0	0	0
orthomcl10442	hypothetical protein DAPPUDRAFT_249229;e3 ubiquitin-protein ligase trim71-like;e3 ubiquitin-protein ligase rnf152-like;peptidyl-prolyl cis-trans	0	4	0	0	0	0	0	0
orthomcl10443	protein tkr-like;isoform b	1	1	0	0	0	0	1	1
orthomcl10444	acriflavine resistance protein b;multidrug transporter;multidrug efflux transport outer membrane protein	3	1	0	0	0	0	0	0
orthomcl10445	rhomboid-related protein 3-like isoform x1;stem cell tumor protein;rhomboid-related protein 3-like	1	1	0	1	0	0	1	0
orthomcl10446	pancreatic triacylglycerol lipase-like	0	4	0	0	0	0	0	0
orthomcl10447	xk-related protein 7;xk-related protein 6-like	0	4	0	0	0	0	0	0
orthomcl10448	hypothetical protein DAPPUDRAFT_258353;hypothetical protein DAPPUDRAFT_17744;fragile site-associated protein	0	2	1	0	1	0	0	0
orthomcl10449	cysteine mitochondrial isoform x2;cysteine mitochondrial	0	4	0	0	0	0	0	0
orthomcl1045	cd9 antigen;cd9 antigen-like	1	4	1	2	1	2	1	1
orthomcl10450	bumetanide-sensitive sodium- -chloride cotransporter-like;bumetanide-sensitive sodium- -chloride cotransporter-like isoform 1;hypothetical protein DAPPUDRAFT_114618	0	4	0	0	0	0	0	0
orthomcl10451	hypothetical protein DAPPUDRAFT_316546;hypothetical protein DAPPUDRAFT_330178;hypothetical protein DAPPUDRAFT_337272;hypothetical protein DAPPUDRAFT_304847	0	4	0	0	0	0	0	0
orthomcl10452	zinc finger protein snai2;zinc finger protein slug;zinc finger protein	0	1	1	0	0	0	1	1
orthomcl10453	hypothetical protein DAPPUDRAFT_337317;hypothetical protein DAPPUDRAFT_307010;hypothetical protein DAPPUDRAFT_324582	0	4	0	0	0	0	0	0
orthomcl10454	dynein heavy chain axonemal-like;hypothetical protein DAPPUDRAFT_261904;dynein heavy chain axonemal	0	4	0	0	0	0	0	0
orthomcl10455	hypothetical protein DAPPUDRAFT_255430;hypothetical protein DAPPUDRAFT_258480;rna exonuclease 1-like protein;rna exonuclease 1 homolog isoform x3	0	4	0	0	0	0	0	0
orthomcl10456	hypothetical protein DAPPUDRAFT_241872;rna-directed dna polymerase-like protein;hypothetical protein DAPPUDRAFT_269577	0	4	0	0	0	0	0	0
orthomcl10457	pou class transcription factor 1	1	1	0	0	0	0	1	1
orthomcl10458	dopamine n-acetyltransferase-like;cg13759 cg13759-pa;hypothetical protein DAPPUDRAFT_319214;n-acetyltransferase 2	0	4	0	0	0	0	0	0
orthomcl10459	hypothetical protein DAPPUDRAFT_315831;zinc c2h2;zinc finger protein 658-like;zinc finger	0	3	1	0	0	0	0	0
orthomcl1046	sarco endoplasmic reticulum calcium atpase;calcium-transporting atpase sarcoplasmic endoplasmic reticulum type (calcium pump);sarco endoplasmic reticulum ca2+-atpase;calcium-transporting atpase sarcoplasmic endoplasmic reticulum type-like	1	1	1	3	2	3	1	1
orthomcl10460	39s ribosomal protein mitochondrial-like	0	1	0	1	1	1	0	0
orthomcl10461	trna wybutosine-synthesizing protein 5-like;trna wybutosine-synthesizing protein 5	0	1	1	0	1	0	1	0
orthomcl10462	hypothetical protein DAPPUDRAFT_112125;reverse transcriptase;hypothetical protein DAPPUDRAFT_326708;hypothetical protein DAPPUDRAFT_322001	0	4	0	0	0	0	0	0
orthomcl10463	hypothetical protein DAPPUDRAFT_332123;hypothetical protein DAPPUDRAFT_332121;transcriptional regulator atrx-like protein;hypothetical protein DAPPUDRAFT_108161	0	4	0	0	0	0	0	0
orthomcl10464	s1 rna-binding domain-containing protein 1-like;s1 rna-binding domain-containing protein 1	0	1	0	1	0	1	0	1
orthomcl10465	nuclear receptor subfamily 2 group e member 1-like;nuclear receptor subfamily 2 group e member 1	1	1	0	0	0	0	1	1
orthomcl10466	enoyl- delta isomerase mitochondrial-like;-trans-enoyl- mitochondrial	1	1	0	0	0	0	1	1
orthomcl10467	clarin-3;AGAP002756-PA;clarin-3 isoform x1;barrier-to-autointegration factor	0	1	1	0	1	0	0	1
orthomcl10468	bone morphogenetic protein 3;bone morphogenetic protein 3b-like	1	1	0	1	0	1	0	0
orthomcl10469	hypothetical protein DAPPUDRAFT_259818;hypothetical protein DAPPUDRAFT_251222;hypothetical protein DAPPUDRAFT_267351;hypothetical protein DAPPUDRAFT_329927	0	4	0	0	0	0	0	0
orthomcl1047	hypothetical protein DAPPUDRAFT_117433;hypothetical protein DAPPUDRAFT_318712;hypothetical protein DAPPUDRAFT_118795;hypothetical protein DAPPUDRAFT_119343;hypothetical protein DAPPUDRAFT_341261;hypothetical protein DAPPUDRAFT_274124;hypothetical protein DAPPUDRAFT_328053;hypothetical protein DAPPUDRAFT_256972;hypothetical protein DAPPUDRAFT_269759;hypothetical protein DAPPUDRAFT_117059;hypotheti…	0	13	0	0	0	0	0	0
orthomcl10470	hypothetical protein DAPPUDRAFT_329663;unkown protein;hypothetical protein DAPPUDRAFT_323686;protein	0	3	0	0	0	0	0	1
orthomcl10471	paired mesoderm homeobox protein 2b;paired mesoderm homeobox protein 2a-like;ceh-17;paired box protein	1	1	0	0	0	0	1	1
orthomcl10472	hypothetical protein DAPPUDRAFT_334660;lian-aa1 retrotransposon protein;rna-directed dna polymerase from transposon bs	0	4	0	0	0	0	0	0
orthomcl10473	e3 ubiquitin-protein ligase rnf168-like;e3 ubiquitin-protein ligase rnf168;ring finger protein 168	1	1	0	0	1	0	0	1
orthomcl10474	sid1 transmembrane family member 2-like isoform x3;sid1-like protein;sid1 transmembrane family member 1-like;sid1 transmembrane family member 1-like isoform x1	0	3	1	0	0	0	0	0
orthomcl10475	hypothetical protein DAPPUDRAFT_323233;hypothetical protein DAPPUDRAFT_265067;f-box only protein 21;f-box only protein 21-like isoform x1	0	4	0	0	0	0	0	0
orthomcl10476	hypothetical protein DAPPUDRAFT_106695;hypothetical protein DAPPUDRAFT_248505;hypothetical protein DAPPUDRAFT_119754;hypothetical protein DAPPUDRAFT_106694	0	4	0	0	0	0	0	0
orthomcl10477	hypothetical protein DAPPUDRAFT_334693;hypothetical protein DAPPUDRAFT_269478;hypothetical protein DAPPUDRAFT_331642	0	4	0	0	0	0	0	0
orthomcl10478	hypothetical protein DAPPUDRAFT_317132;hypothetical protein DAPPUDRAFT_307545;hypothetical protein DAPPUDRAFT_330964;liver stage antigen 3	0	4	0	0	0	0	0	0
orthomcl10479	ribosome-associated membrane protein 4;ribosome-associated membrane protein	1	1	0	0	0	0	1	1
orthomcl1048	sodium potassium-transporting atpase subunit beta-2;sodium potassium-transporting atpase subunit beta-;sodium potassium-transporting atpase subunit beta-2-like;sodium potassium-dependent atpase beta-2 subunit	1	1	1	1	2	2	3	2
orthomcl10480	hypothetical protein DAPPUDRAFT_318379;isoform d;isoform a	0	1	0	1	0	1	0	1
orthomcl10481	javelin- isoform c;serine-rich adhesin for platelets-like isoform x2;phd finger protein rhinoceros-like isoform x4;javelin- isoform b	1	1	0	0	0	0	1	1
orthomcl10482	hypothetical protein DAPPUDRAFT_320109;hypothetical protein DAPPUDRAFT_221144;hypothetical protein DAPPUDRAFT_300930;hypothetical protein DAPPUDRAFT_301680	0	4	0	0	0	0	0	0
orthomcl10483	hypothetical protein DAPPUDRAFT_104196;core 3-alpha-l-fucosyltransferase;glycoprotein 3-alpha-l-fucosyltransferase a-like;hypothetical protein DAPPUDRAFT_328684	0	4	0	0	0	0	0	0
orthomcl10484	rho gtpase-activating protein 29;hypothetical protein DAPPUDRAFT_272884;minor histocompatibility protein ha-1	0	4	0	0	0	0	0	0
orthomcl10485	dynamin-binding protein	0	1	0	2	0	1	0	0
orthomcl10486	sox box protein 15;transcription factor sox-	1	1	0	0	0	0	1	1
orthomcl10487	hypothetical protein DAPPUDRAFT_330043;hypothetical protein DAPPUDRAFT_316183;hypothetical protein DAPPUDRAFT_260037;hypothetical protein DAPPUDRAFT_338192	0	4	0	0	0	0	0	0
orthomcl10488	staga complex 65 subunit gamma;staga complex 65 subunit gamma-like isoform x2	0	1	0	1	0	1	0	1
orthomcl10489	glycine-rich cell wall structural isoform x2;isoform cra_a;tkl protein kinase	0	4	0	0	0	0	0	0
orthomcl1049	insulin receptor-related;insulin-like peptide receptor-like;insulin-like receptor-like;insulin-like receptor	2	4	2	0	0	2	1	2
orthomcl10490	hypothetical protein DAPPUDRAFT_270388;hypothetical protein DAPPUDRAFT_305198;hypothetical protein DAPPUDRAFT_118716;hypothetical protein DAPPUDRAFT_251623	0	4	0	0	0	0	0	0
orthomcl10491	hypothetical protein DAPPUDRAFT_114198;hypothetical protein DAPPUDRAFT_119339;hypothetical protein DAPPUDRAFT_115443;hypothetical protein DAPPUDRAFT_271148	0	4	0	0	0	0	0	0
orthomcl10492	replication-associated protein;replication initiation protein;hypothetical protein DAPPUDRAFT_264842	0	4	0	0	0	0	0	0
orthomcl10493	hypothetical protein DAPPUDRAFT_224346;hypothetical protein DAPPUDRAFT_302744;hypothetical protein DAPPUDRAFT_242830;hypothetical protein DAPPUDRAFT_224345	0	4	0	0	0	0	0	0
orthomcl10494	hypothetical protein TcasGA2_TC003396;conserved hypothetical protein;hypothetical protein DAPPUDRAFT_254411;PREDICTED: hypothetical protein LOC100161274	1	1	0	0	0	0	1	1
orthomcl10495	protein mdm4 isoform x4;e3 ubiquitin-protein ligase mdm2-like;protein mdm4;e3 ubiquitin-protein ligase mdm2- partial	0	1	0	1	0	1	1	0
orthomcl10496	hypothetical protein DAPPUDRAFT_109501;hypothetical protein DAPPUDRAFT_118651;hypothetical protein DAPPUDRAFT_332490;hypothetical protein DAPPUDRAFT_104875	0	4	0	0	0	0	0	0
orthomcl10497	hypothetical protein X777_04881;hypothetical protein DAPPUDRAFT_107725;protein fam193a isoform x1	0	1	0	2	0	1	0	0
orthomcl10498	hypothetical protein DAPPUDRAFT_246351;hypothetical protein DAPPUDRAFT_105366;hypothetical protein DAPPUDRAFT_246426;hypothetical protein DAPPUDRAFT_246354	0	4	0	0	0	0	0	0
orthomcl10499	ankyrin repeat domain-containing protein 40-like	0	1	0	0	0	1	1	1
orthomcl105	PREDICTED: hypothetical protein LOC100572061;dna replication licensing factor;zinc finger bed domain-containing protein 4- partial;PREDICTED: hypothetical protein LOC100575449;PREDICTED: hypothetical protein LOC100568698;hat family dimerization domain-containing protein;hypothetical protein DAPPUDRAFT_118482;zinc finger bed domain-containing protein 1-like;PREDICTED: hypothetical protein LOC10016…	62	4	0	0	0	0	0	0
orthomcl1050	conserved oligomeric golgi complex subunit 5;conserved oligomeric golgi complex subunit 5-like	1	4	1	2	2	1	1	1
orthomcl10500	isoform g;protein piccolo-like	1	1	0	0	0	0	1	1
orthomcl10501	PREDICTED: hypothetical protein LOC100165959;hypothetical protein DAPPUDRAFT_101223	1	1	0	1	0	1	0	0
orthomcl10502	u7 snrna-associated sm-like protein lsm11-like	1	1	0	0	0	1	0	1
orthomcl10503	hypothetical protein DAPPUDRAFT_258624;hypothetical protein DAPPUDRAFT_265157;hypothetical protein DAPPUDRAFT_254354;hypothetical protein DAPPUDRAFT_271833	0	4	0	0	0	0	0	0
orthomcl10504	conserved uncharacterised protein;histone-like dna-binding protein;hypothetical protein DAPPUDRAFT_324943;protein cbg16424	0	4	0	0	0	0	0	0
orthomcl10505	hypothetical protein DAPPUDRAFT_270935;hypothetical protein DAPPUDRAFT_246522;hypothetical protein DAPPUDRAFT_246549	0	4	0	0	0	0	0	0
orthomcl10506	hypothetical protein DAPPUDRAFT_118542	0	4	0	0	0	0	0	0
orthomcl10507	hypothetical protein DAPPUDRAFT_239470;hypothetical protein DAPPUDRAFT_118844;hypothetical protein DAPPUDRAFT_114826;hypothetical protein DAPPUDRAFT_100198	0	4	0	0	0	0	0	0
orthomcl10508	synaptic vesicle membrane protein vat-1 homolog	1	1	0	0	0	1	0	1
orthomcl10509	retrotransposon partial;hypothetical protein DAPPUDRAFT_122492;hypothetical protein DAPPUDRAFT_270286;hypothetical protein DAPPUDRAFT_335960	0	4	0	0	0	0	0	0
orthomcl1051	phospholipase a2-like;phospholipase a2 isozyme pa4;isoform d;phospholipase a2	1	3	1	1	1	1	1	4
orthomcl10510	hypothetical protein DAPPUDRAFT_265697;hypothetical protein DAPPUDRAFT_95279;hypothetical protein DAPPUDRAFT_264190	0	4	0	0	0	0	0	0
orthomcl10511	hypothetical protein TcasGA2_TC013541;isoform b	0	1	1	0	0	0	1	1
orthomcl10512	hypothetical protein DAPPUDRAFT_303077;hypothetical protein DAPPUDRAFT_310623;aael010564- partial	0	3	0	0	0	1	0	0
orthomcl10513	dynein regulatory complex protein 1-like;coiled-coil domain-containing protein 164-like	1	1	0	0	0	0	1	1
orthomcl10514	caspase-8-like isoform x1;caspase partial	0	4	0	0	0	0	0	0
orthomcl10515	homeobox protein hox-;homeobox protein not2	1	1	0	0	0	0	1	1
orthomcl10516	hypothetical protein DAPPUDRAFT_246303;bloom syndrome protein homolog;hypothetical protein DAPPUDRAFT_106864	0	4	0	0	0	0	0	0
orthomcl10517	hypothetical protein DAPPUDRAFT_119303;hypothetical protein DAPPUDRAFT_111498;hypothetical protein DAPPUDRAFT_255530;hypothetical protein DAPPUDRAFT_255528	0	4	0	0	0	0	0	0
orthomcl10518	hypothetical protein DAPPUDRAFT_119213;zinc finger bed domain-containing protein 1-like	0	4	0	0	0	0	0	0
orthomcl10519	hypothetical protein DAPPUDRAFT_319016;hypothetical protein DAPPUDRAFT_336890;zinc finger bed domain-containing protein 1-like	0	4	0	0	0	0	0	0
orthomcl1052	conserved hypothetical protein;hypothetical protein DAPPUDRAFT_326777;major facilitator superfamily domain-containing protein 6-like;isoform b;PREDICTED: hypothetical protein LOC100167407;isoform a	1	3	2	2	1	2	1	1
orthomcl10520	isoform b;cyclic-nucleotide-gated cation	1	1	0	0	0	0	1	1
orthomcl10521	basic helix-loop-helix protein;class e basic helix-loop-helix protein 22-like;oligodendrocyte transcription	1	1	0	0	0	0	1	1
orthomcl10522	chloroplast cu zn superoxide dismutase;superoxide dismutase;copper zinc superoxide dismutase	0	1	0	2	0	1	0	0
orthomcl10523	meiosis-specific with ob domain-containing protein isoform x1;meiosis-specific with ob domain-containing protein	1	1	0	0	0	0	1	1
orthomcl10524	pre-mrna-splicing factor atp-dependent rna helicase dhx16;pre-mrna-splicing factor atp-dependent rna helicase prp22	0	1	1	1	1	0	0	0
orthomcl10525	tata element modulatory;centrosomal protein of 164 kda;centrosomal protein of 164 kda-like;isoform a	1	1	0	0	0	0	1	1
orthomcl10526	pumilio-like protein 2;pumilio homolog 1-like	0	1	1	0	1	0	1	0
orthomcl10527	upf0687 protein c20orf27 homolog;upf0687 protein c20orf27-like	0	1	0	1	0	1	1	0
orthomcl10528	hypothetical protein DAPPUDRAFT_338581;hypothetical protein DAPPUDRAFT_331913;hypothetical protein DAPPUDRAFT_261487;hypothetical protein DAPPUDRAFT_250588	0	4	0	0	0	0	0	0
orthomcl10529	hypoxia-inducible factor 1;isoform a	1	1	0	0	0	0	1	1
orthomcl1053	major facilitator superfamily domain-containing protein 8;major facilitator superfamily domain-containing protein 8-like	0	4	1	2	1	3	1	1
orthomcl10530	elongator complex protein 5-like	0	4	0	0	0	0	0	0
orthomcl10531	hypothetical protein DAPPUDRAFT_337955;hypothetical protein DAPPUDRAFT_336621;hypothetical protein DAPPUDRAFT_256807	0	4	0	0	0	0	0	0
orthomcl10532	camp-dependent protein kinase inhibitor;camp-dependent protein kinase inhibitor beta;camp-dependent protein kinase inhibitor beta-like	1	1	0	0	0	0	1	1
orthomcl10533	sptzle 2-like protein;hypothetical protein DAPPUDRAFT_325709;Spz2	0	1	1	1	0	1	0	0
orthomcl10534	hypothetical protein DAPPUDRAFT_336117;upstream-binding factor 1-like protein 3 5-like;glutamic acid-rich protein;hypothetical protein DAPPUDRAFT_319765	0	4	0	0	0	0	0	0
orthomcl10535	post-gpi attachment to proteins factor 2-like;fgf receptor activating protein	1	1	0	0	0	0	1	1
orthomcl10536	cuticular protein analogous to peritrophins 1-a;hypothetical protein DAPPUDRAFT_307880;PREDICTED: hypothetical protein LOC100568673	1	1	0	0	0	0	1	1
orthomcl10537	meiosis-specific transcription factor;forkhead box protein c1-like	1	1	0	0	0	0	1	1
orthomcl10538	hypothetical protein DAPPUDRAFT_261913;hypothetical protein DAPPUDRAFT_265716;hypothetical protein DAPPUDRAFT_341455;hypothetical protein DAPPUDRAFT_267873	0	4	0	0	0	0	0	0
orthomcl10539	tpa_exp: calponin	0	1	1	1	0	1	0	0
orthomcl1054	hypothetical protein DAPPUDRAFT_118495;hypothetical protein DAPPUDRAFT_332110;hypothetical protein DAPPUDRAFT_110812;hypothetical protein DAPPUDRAFT_99794;hypothetical protein DAPPUDRAFT_302705;hypothetical protein DAPPUDRAFT_115017;hypothetical protein DAPPUDRAFT_337453;hypothetical protein DAPPUDRAFT_100257;hypothetical protein DAPPUDRAFT_107650;hypothetical protein DAPPUDRAFT_310260;hypothetic…	0	13	0	0	0	0	0	0
orthomcl10540	hypothetical protein DAPPUDRAFT_325148;hypothetical protein DAPPUDRAFT_325115;hypothetical protein DAPPUDRAFT_325149;hypothetical protein DAPPUDRAFT_307621	0	4	0	0	0	0	0	0
orthomcl10541	hypothetical protein DAPPUDRAFT_118018;hypothetical protein DAPPUDRAFT_117960;hypothetical protein DAPPUDRAFT_267462;hypothetical protein DAPPUDRAFT_120067	0	4	0	0	0	0	0	0
orthomcl10542	hypothetical protein DAPPUDRAFT_249394;hypothetical protein DAPPUDRAFT_247793;hypothetical protein DAPPUDRAFT_120066;hypothetical protein DAPPUDRAFT_334853	0	4	0	0	0	0	0	0
orthomcl10543	hypothetical protein DAPPUDRAFT_119957;hypothetical protein DAPPUDRAFT_118553;hypothetical protein DAPPUDRAFT_244218;hypothetical protein DAPPUDRAFT_338310	0	4	0	0	0	0	0	0
orthomcl10544	hypothetical protein DAPPUDRAFT_106601;hypothetical protein DAPPUDRAFT_306038;hypothetical protein DAPPUDRAFT_312451;hypothetical protein DAPPUDRAFT_107043	0	4	0	0	0	0	0	0
orthomcl10545	hypothetical protein DAPPUDRAFT_99651;isoform b;aael014421- partial	0	3	0	0	0	0	1	0
orthomcl10546	hypothetical protein DAPPUDRAFT_241051	0	4	0	0	0	0	0	0
orthomcl10547	protein inscuteable homolog isoform x1;protein inscuteable homolog	1	1	0	0	0	0	1	1
orthomcl10548	rho rac guanine nucleotide exchange	0	1	0	1	0	1	1	0
orthomcl10549	cell surface-expressed gene family;neurofilament heavy polypeptide	0	0	0	0	0	0	3	0
orthomcl1055	heat containing;protein furry-like	2	3	2	2	0	1	2	1
orthomcl10550	serine protease inhibitor;serine proteinase;serine protease	0	0	0	0	0	0	3	0
orthomcl10551	voltage and ligand gated potassium;tetrameric potassium-selective cyclic nucleotide gated channel	0	0	0	0	0	0	3	0
orthomcl10552	hypothetical protein Phum_PHUM440230;hypothetical protein Phum_PHUM440250;hypothetical protein Phum_PHUM440240	0	0	0	0	0	0	3	0
orthomcl10553	luciferin 4-monooxygenase-like;4-coumarate-- ligase-like 9-like	0	0	0	0	0	0	3	0
orthomcl10554	hypothetical protein Phum_PHUM205200;hypothetical protein Phum_PHUM588830;hypothetical protein Phum_PHUM406380	0	0	0	0	0	0	3	0
orthomcl10555	histone -like	0	0	0	0	0	0	3	0
orthomcl10556	hypothetical protein Phum_PHUM417050;hypothetical protein Phum_PHUM132230;hypothetical protein Phum_PHUM132220	0	0	0	0	0	0	3	0
orthomcl10557	hypothetical protein Phum_PHUM596000;hypothetical protein Phum_PHUM595880	0	0	0	0	0	0	3	0
orthomcl10558	hypothetical protein Phum_PHUM406480;rhotekin-like isoform 1;hypothetical protein Phum_PHUM512400	0	0	0	0	0	0	3	0
orthomcl10559	rna polymerase beta subunit;protein	0	0	0	0	0	0	3	0
orthomcl1056	hypothetical protein DAPPUDRAFT_263168;hypothetical protein DAPPUDRAFT_113862;hypothetical protein DAPPUDRAFT_326929;hypothetical protein DAPPUDRAFT_106242;hypothetical protein DAPPUDRAFT_317807;hypothetical protein DAPPUDRAFT_320179;hypothetical protein DAPPUDRAFT_114227;hypothetical protein DAPPUDRAFT_120286;hypothetical protein DAPPUDRAFT_114229;hypothetical protein DAPPUDRAFT_120667;hypotheti…	0	13	0	0	0	0	0	0
orthomcl10560	conserved hypothetical protein;homeotic gene	0	0	0	0	0	0	3	0
orthomcl10561	leucine-rich alpha-2-glycoprotein	0	0	0	0	0	0	3	0
orthomcl10562	transmembrane protein	0	0	0	0	0	0	3	0
orthomcl10563	synaptic vesicle glycoprotein 2b-like;synaptic vesicle	0	0	0	0	0	0	2	1
orthomcl10564	gustatory receptor r1;gustatory receptor isoform b;gustatory receptor isoform c	0	0	0	0	0	0	0	3
orthomcl10565	chymotrypsin-like proteinase 6d precursor;chymotrypsin-like protein	0	0	0	0	0	0	1	2
orthomcl10566	pt repeat family protein;dentin matrix acidic phosphoprotein 1;protein phosphatase 2c	0	0	0	0	0	0	2	1
orthomcl10567	PREDICTED: similar to Hel;PREDICTED: similar to GA16901-PA;hypothetical protein TcasGA2_TC014944	0	0	0	0	0	0	0	3
orthomcl10568	spindle assembly checkpoint component;viral a-type inclusion protein	0	0	0	0	0	0	1	2
orthomcl10569	adenosine deaminase-like	0	0	0	0	0	0	0	3
orthomcl1057	sid1-like protein;sid1 transmembrane family member 1;systemic rna interference defective protein 1;sid1 transmembrane member isoform cra_f;sid1 transmembrane family member 1 isoform x2;sid1 transmembrane family member 1-like	1	2	1	2	1	2	1	3
orthomcl10570	cathepsin b-like proteinase;cathepsin b	0	0	0	0	0	0	0	3
orthomcl10571	hypothetical protein TcasGA2_TC001472;hypothetical protein TcasGA2_TC013012;coiled coil helix coiled coil helix	0	0	0	0	0	0	0	3
orthomcl10572	PREDICTED: hypothetical protein;antennal-enriched udp-glycosyltransferase;cg33257 cg33257-pa	0	0	0	0	0	0	0	3
orthomcl10573	transposon ty3-i gag-pol polyprotein;pol polyprotein;hypothetical protein TcasGA2_TC001818	0	0	0	0	0	0	0	3
orthomcl10574	PREDICTED: hypothetical protein;hypothetical protein TcasGA2_TC008553;PREDICTED: hypothetical protein, partial	0	0	0	0	0	0	0	3
orthomcl10575	hypothetical protein TcasGA2_TC013901;hypothetical protein TcasGA2_TC013899;hypothetical protein TcasGA2_TC013900	0	0	0	0	0	0	0	3
orthomcl10576	protein takeout-like;cg14661 cg14661-pa	0	0	0	0	0	0	0	3
orthomcl10577	cg10298 cg10298-pa;phosphatidylethanolamine-binding protein;phosphatidylethanolamine-binding protein homolog -like	0	0	0	0	0	0	0	3
orthomcl10578	hypothetical protein TcasGA2_TC016410;hypothetical protein TcasGA2_TC004039;atp-dependent zn protease	0	0	0	0	0	0	0	3
orthomcl10579	cytochrome p450 9e2;cytochrome p450 6j1;cytochrome p450	0	0	0	0	0	0	1	2
orthomcl1058	risc-loading complex subunit tarbp2;hypothetical protein DAPPUDRAFT_335444;hypothetical protein DAPPUDRAFT_333016;hypothetical protein DAPPUDRAFT_244241;hypothetical protein DAPPUDRAFT_114166;hypothetical protein DAPPUDRAFT_116799;hypothetical protein DAPPUDRAFT_335442;hypothetical protein DAPPUDRAFT_119448;hypothetical protein DAPPUDRAFT_321627;interferon-inducible double stranded rna-dependent …	0	13	0	0	0	0	0	0
orthomcl10580	hypothetical protein TcasGA2_TC004040;hypothetical protein TcasGA2_TC016043;hypothetical protein TcasGA2_TC012983	0	0	0	0	0	0	0	3
orthomcl10581	reverse ribonuclease integrase;reverse transcriptase (rna-dependent dna polymerase) subfamily	0	0	0	0	0	0	0	3
orthomcl10582	glutamate receptor subunit protein 6;ionotropic receptor 11a	0	0	0	0	0	0	0	3
orthomcl10583	sodium-dependent phosphate transporter;inorganic phosphate cotransporter;cg3036 cg3036-pa	0	0	0	0	0	0	0	3
orthomcl10584	chitin deacetylase 1	0	0	0	0	0	0	0	3
orthomcl10585	juvenile hormone-inducible protein;isoform a	0	0	0	0	0	0	2	1
orthomcl10586	elongation of very long chain fatty acids;elongation of very long chain fatty acids protein 4	0	0	0	0	0	0	2	1
orthomcl10587	repressor-like protein;hypothetical protein TcasGA2_TC010606;transposable element p transposase	0	0	0	0	0	0	0	3
orthomcl10588	cg14568- partial;golden goal cg32227-pa	0	0	0	0	0	0	1	2
orthomcl10589	modifier of mdg4;modifier of mdg4-like isoform x2;hypothetical protein TcasGA2_TC011446	0	0	0	0	0	0	0	3
orthomcl1059	proliferation-associated protein 2g4;proliferation-associated protein 2g4-like	2	5	1	1	1	1	1	1
orthomcl10590	cg34184 cg34184-pa	0	0	0	0	0	0	1	2
orthomcl10591	sperm associated antigen 17	0	0	0	0	0	0	0	3
orthomcl10592	delta-9 desaturase 1	0	0	0	0	0	0	0	3
orthomcl10593	leucine-rich repeat-containing protein ddb_g0290503-like	0	0	0	0	0	0	1	2
orthomcl10594	e3 ubiquitin-protein ligase trim71-like;tripartite motif-containing protein 71-like	0	0	0	0	0	0	2	1
orthomcl10595	hypothetical protein TcasGA2_TC016020;hypothetical protein TcasGA2_TC004230	0	0	0	0	0	0	0	3
orthomcl10596	somatostatin receptor;hypothetical protein TcasGA2_TC004034;hypothetical protein TcasGA2_TC004028	0	0	0	0	0	0	0	3
orthomcl10597	hypothetical protein TcasGA2_TC010725;iris;integrase core domain protein	0	0	0	0	0	0	0	3
orthomcl10598	4-nitrophenylphosphatase	0	0	0	0	0	0	0	3
orthomcl10599	hypothetical protein TcasGA2_TC016360;hypothetical protein TcasGA2_TC016109;hypothetical protein TcasGA2_TC016361	0	0	0	0	0	0	0	3
orthomcl106	hypothetical protein DAPPUDRAFT_115030;hypothetical protein DAPPUDRAFT_327777;hypothetical protein DAPPUDRAFT_117938;hypothetical protein DAPPUDRAFT_112170;hypothetical protein DAPPUDRAFT_113327;hypothetical protein DAPPUDRAFT_113633;hypothetical protein DAPPUDRAFT_265152;hypothetical protein DAPPUDRAFT_118933;hypothetical protein DAPPUDRAFT_340465;hypothetical protein DAPPUDRAFT_332907;hypotheti…	0	66	0	0	0	0	0	0
orthomcl1060	hypothetical protein DAPPUDRAFT_259191;hypothetical protein DAPPUDRAFT_105591;hypothetical protein DAPPUDRAFT_103668;thap domain-containing protein 2;hypothetical protein DAPPUDRAFT_332775;hypothetical protein DAPPUDRAFT_322046;neurexin iv cg6827-pb;hypothetical protein DAPPUDRAFT_248600;hypothetical protein DAPPUDRAFT_107274;programmed cell death protein 4;hypothetical protein DAPPUDRAFT_322043;…	0	13	0	0	0	0	0	0
orthomcl10600	xanthine dehydrogenase	0	0	0	0	0	0	0	3
orthomcl10601	mitochondrial tumor suppressor 1-like protein	0	0	0	0	0	0	2	1
orthomcl10602	adenylate cyclase type 10-like;adenylate cyclase type 10	0	0	0	0	0	0	1	2
orthomcl10603	hypothetical protein TcasGA2_TC009116;hypothetical protein TcasGA2_TC012338;serine threonine-protein kinase prp4 homolog isoform x1	0	0	0	0	0	0	0	3
orthomcl10604	cuticular protein;zinc finger protein 512b-like	0	0	0	0	0	0	0	3
orthomcl10605	attacin 2;antibacterial peptide cp1	0	0	0	0	0	0	0	3
orthomcl10606	hypothetical protein TcasGA2_TC006144	0	0	0	0	0	0	0	3
orthomcl10607	alcohol dehydrogenase;15-hydroxyprostaglandin dehydrogenase	0	0	0	0	0	0	0	3
orthomcl10608	hypothetical protein TcasGA2_TC012173;hypothetical protein TcasGA2_TC002159;hypothetical protein TcasGA2_TC016114	0	0	0	0	0	0	0	3
orthomcl10609	mariner transposase	0	0	0	0	0	0	0	3
orthomcl1061	protein asunder homolog isoform x2;4933424b01rik partial;protein asunder homolog;cell cycle regulator mat89bb homolog	3	2	2	2	1	1	1	1
orthomcl10610	cg13492 cg13492-pa	0	0	0	0	0	0	0	3
orthomcl10611	hypothetical protein TcasGA2_TC001953;hypothetical protein TcasGA2_TC012968;hypothetical protein TcasGA2_TC006861	0	0	0	0	0	0	0	3
orthomcl10612	isoform b	0	0	0	0	0	0	1	2
orthomcl10613	aldo-keto reductase	0	0	0	0	0	0	0	3
orthomcl10614	pheromone-degrading enzyme;esterase fe4	0	0	0	0	0	0	0	3
orthomcl10615	uncharacterized mfs-type transporter -like;feline leukemia virus subgroup c receptor-related protein 2-like isoform x1;isoform a	0	0	0	0	0	0	0	3
orthomcl10616	cg6325 cg6325-pa;vago protein	0	0	0	0	0	0	0	3
orthomcl10617	hypothetical protein TcasGA2_TC009409;transposable element tc3 transposase	0	0	0	0	0	0	0	3
orthomcl10618	elongation of very long chain fatty acids;elongation of very long chain fatty acids protein aael008004-like	0	0	0	0	0	0	0	3
orthomcl10619	mucin-like protein 1;peritrophic matrix protein 1-b precursor	0	0	0	0	0	0	0	3
orthomcl1062	diamine acetyltransferase 2;diamine acetyltransferase 2-like	1	2	3	2	3	1	0	1
orthomcl10620	isoform b;cg13616 cg13616-pa	0	0	0	0	0	0	1	2
orthomcl10621	PREDICTED: hypothetical protein;hypothetical protein TcasGA2_TC003981;hypothetical protein TcasGA2_TC003776	0	0	0	0	0	0	0	3
orthomcl10622	hypothetical protein TcasGA2_TC002448;hypothetical protein TcasGA2_TC002045	0	0	0	0	0	0	0	3
orthomcl10623	hypothetical protein TcasGA2_TC014369;PREDICTED: hypothetical protein	0	0	0	0	0	0	0	3
orthomcl10624	protein mms22-like;sensory neuron membrane protein 2	0	0	0	0	0	0	0	3
orthomcl10625	alpha-galactosidase alpha-n-acetylgalactosaminidase;isoform a;alpha-galactosidase a	0	0	0	0	0	0	0	3
orthomcl10626	serine protease 55;trypsin alpha-4-like;serine protease p21	0	0	0	0	0	0	0	3
orthomcl10627	dead deah box helicase family protein;adhesin wi-1	0	0	0	0	0	0	0	3
orthomcl10628	glucose dehydrogenase	0	0	0	0	0	0	0	3
orthomcl10629	eater;epidermal growth factor-like protein	0	0	0	0	0	0	0	3
orthomcl1063	enhancer of mrna-decapping protein 4-like;enhancer of mrna-decapping protein 4	2	1	1	2	3	1	2	1
orthomcl10630	gustatory receptor 64f-like;gustatory receptor 19	0	0	0	0	0	0	0	3
orthomcl10631	hypothetical protein TcasGA2_TC007902;PREDICTED: hypothetical protein;hypothetical protein mcj_006960	0	0	0	0	0	0	0	3
orthomcl10632	hypothetical protein Phum_PHUM351820;hypothetical protein TcasGA2_TC006909	0	0	0	0	0	0	2	1
orthomcl10633	zinc finger protein 271-like;pr domain zinc finger protein 5;zinc finger protein 782	0	0	0	0	0	0	0	3
orthomcl10634	odorant-binding protein 83a;odorant binding protein 24;odorant-binding protein	0	0	0	0	0	0	0	3
orthomcl10635	leucine-rich repeat-containing protein 15;leucine-rich repeat-containing protein 15-like	0	0	0	0	0	0	0	3
orthomcl10636	lethal isoform a;lethal g0193 cg2206-pa;lethal isoform b	0	0	0	0	0	0	0	3
orthomcl10637	mpa2 allergen;protein npc2 homolog	0	0	0	0	0	0	0	3
orthomcl10638	gag-pol protein;rnase h domain	0	0	0	0	0	0	0	3
orthomcl10639	xk-related protein 6-like;hypothetical protein TcasGA2_TC004851	0	0	0	0	0	0	0	3
orthomcl1064	methyltransferase-like protein 7a-like;methyltransferase-like protein 7a;methyltransferase-like protein 7b	0	8	2	1	1	1	0	0
orthomcl10640	hypothetical protein TcasGA2_TC014484;hypothetical protein TcasGA2_TC009244;hypothetical protein TcasGA2_TC004020	0	0	0	0	0	0	0	3
orthomcl10641	rcc1 and btb domain-containing;rcc1 and btb domain-containing protein 1	0	0	3	0	0	0	0	0
orthomcl10642	basic secretory protein;hypothetical protein Cflav_PD4898	0	0	3	0	0	0	0	0
orthomcl10643	zinc finger protein 184-like;zinc finger protein plag1 isoform 1;zinc finger protein	0	0	3	0	0	0	0	0
orthomcl10644	lgfp repeat protein	0	0	3	0	0	0	0	0
orthomcl10645	protein homolog;protein homolog isoform x1;low quality protein: neuroblast differentiation-associated protein ahnak-like	0	0	1	0	0	0	2	0
orthomcl10646	poly(adp-ribose) glycohydrolase-like;poly(adp-ribose) glycohydrolase	0	0	3	0	0	0	0	0
orthomcl10647	unnamed	0	0	3	0	0	0	0	0
orthomcl10648	unnamed	0	0	3	0	0	0	0	0
orthomcl10649	ydr415c-like protein;leucine aminopeptidase;leucyl aminopeptidase	0	0	3	0	0	0	0	0
orthomcl1065	1-phosphatidylinositol -bisphosphate phosphodiesterase beta-1-like isoform x2;phospholipase c;1-phosphatidylinositol- -bisphosphate phosphodiesterase classes i and ii-like;1-phosphatidylinositol- -bisphosphate phosphodiesterase classes i and ii;phospholipase c beta	2	2	1	3	0	2	2	1
orthomcl10650	unnamed	0	0	3	0	0	0	0	0
orthomcl10651	cyclopropane-fatty-acyl-phospholipid synthase	0	0	3	0	0	0	0	0
orthomcl10652	neuropeptide receptor a31;growth hormone secretagogue receptor type 1	0	0	1	0	0	0	1	1
orthomcl10653	serine threonine protein kinase	0	0	3	0	0	0	0	0
orthomcl10654	unnamed	0	0	3	0	0	0	0	0
orthomcl10655	unnamed	0	0	3	0	0	0	0	0
orthomcl10656	dynein light chain tctex-type 1-like	0	0	3	0	0	0	0	0
orthomcl10657	unnamed	0	0	3	0	0	0	0	0
orthomcl10658	protein orai-3	0	0	3	0	0	0	0	0
orthomcl10659	unnamed	0	0	3	0	0	0	0	0
orthomcl1066	vacuolar protein sorting-associated protein 54-like;vacuolar protein sorting;vacuolar protein sorting-associated protein 54 isoform x1;vacuolar protein sorting-associated protein 54 isoform x2;vacuolar protein sorting-associated protein 54	1	1	2	3	3	1	1	1
orthomcl10660	unnamed	0	0	3	0	0	0	0	0
orthomcl10661	unnamed	0	0	3	0	0	0	0	0
orthomcl10662	unnamed	0	0	3	0	0	0	0	0
orthomcl10663	achain crystal structure of mutant abl kinase domain in complex with small molecule fragment;axl receptor tyrosine kinase;tyrosine-protein kinase abl	0	0	3	0	0	0	0	0
orthomcl10664	alkaline nuclease;isoform a	0	0	3	0	0	0	0	0
orthomcl10665	unnamed	0	0	3	0	0	0	0	0
orthomcl10666	unnamed	0	0	3	0	0	0	0	0
orthomcl10667	hypothetical protein MAA_08203	0	0	3	0	0	0	0	0
orthomcl10668	unnamed	0	0	3	0	0	0	0	0
orthomcl10669	unnamed	0	0	3	0	0	0	0	0
orthomcl1067	nucleoside diphosphate kinase a;nucleoside diphosphate kinase	2	5	1	1	1	1	1	1
orthomcl10670	polyketide synthase	0	0	3	0	0	0	0	0
orthomcl10671	sel1 repeat protein	0	0	3	0	0	0	0	0
orthomcl10672	serine threonine protein kinase;protein kinase domain containing protein;interferon- double-stranded rna-activated protein kinase-like	0	0	3	0	0	0	0	0
orthomcl10673	sec14-like protein;sec14-like protein 2-like	0	0	3	0	0	0	0	0
orthomcl10674	cg32633 cg32633- partial;hypothetical conserved protein	0	0	3	0	0	0	0	0
orthomcl10675	pre-mrna-splicing factor atp-dependent rna helicase dhx16-like	0	0	3	0	0	0	0	0
orthomcl10676	hypothetical protein DAPPUDRAFT_118838;hypothetical protein	0	0	3	0	0	0	0	0
orthomcl10677	unnamed	0	0	3	0	0	0	0	0
orthomcl10678	endochitinase	0	0	3	0	0	0	0	0
orthomcl10679	core alpha -fucosyltransferase	0	0	3	0	0	0	0	0
orthomcl1068	sentrin-specific protease 7;sentrin sumo-specific protease senp7;sentrin-specific protease 6	5	3	1	1	0	1	1	1
orthomcl10680	unnamed	0	0	3	0	0	0	0	0
orthomcl10681	zinc finger protein 642-like isoform 1	0	0	3	0	0	0	0	0
orthomcl10682	unnamed	0	0	3	0	0	0	0	0
orthomcl10683	zinc finger protein 492;zinc finger protein 624;zinc finger protein 43	0	0	3	0	0	0	0	0
orthomcl10684	parallel beta-helix	0	0	3	0	0	0	0	0
orthomcl10685	unnamed	0	0	3	0	0	0	0	0
orthomcl10686	acyl carrier protein	0	0	3	0	0	0	0	0
orthomcl10687	PREDICTED: hypothetical protein LOC100680511	0	0	3	0	0	0	0	0
orthomcl10688	unnamed	0	0	3	0	0	0	0	0
orthomcl10689	unnamed	0	0	3	0	0	0	0	0
orthomcl1069	gustatory receptor isoform a;gustatory receptor r1;hypothetical protein DAPPUDRAFT_116535;gustatory receptor 43a-like;hypothetical protein DAPPUDRAFT_321432;gustatory receptor 30;gustatory receptor 154;hypothetical protein DAPPUDRAFT_323020;gustatory receptor candidate 59	0	11	0	0	0	0	1	1
orthomcl10690	unnamed	0	0	3	0	0	0	0	0
orthomcl10691	unnamed	0	0	3	0	0	0	0	0
orthomcl10692	regenerating islet-derived 2;leca_sarpe ame: full=lectin subunit alpha flags: precursor	0	0	3	0	0	0	0	0
orthomcl10693	endocuticle structural glycoprotein bd-1;pupal cuticle protein;early cuticle protein 2	0	0	3	0	0	0	0	0
orthomcl10694	unnamed	0	0	3	0	0	0	0	0
orthomcl10695	nbs-lrr resistance protein;disease resistance protein rpp8;hypothetical protein NECHADRAFT_86885	0	0	3	0	0	0	0	0
orthomcl10696	cytochrome p450 9b1;cytochrome p450	0	0	3	0	0	0	0	0
orthomcl10697	unnamed	0	0	3	0	0	0	0	0
orthomcl10698	PREDICTED: uncharacterized protein LOC100921059	0	0	3	0	0	0	0	0
orthomcl10699	unnamed	0	0	3	0	0	0	0	0
orthomcl107	serine threonine-protein kinase;bel12_ag transposon polyprotein;serine arginine repetitive matrix protein 1-like;parathyroid hormone-responsive b1;transposable element p transposase;hypothetical protein TcasGA2_TC001805;thap domain-containing protein 9-like;zinc finger mym-type protein 1-like;transposable element p transposase (p-element transposase)	51	0	0	0	0	0	0	12
orthomcl1070	saccharopine dehydrogenase domain-containing protein;saccharopine dehydrogenase-like oxidoreductase-like	2	2	1	1	1	2	1	3
orthomcl10700	unnamed	0	0	3	0	0	0	0	0
orthomcl10701	unnamed	0	0	3	0	0	0	0	0
orthomcl10702	unnamed	0	0	3	0	0	0	0	0
orthomcl10703	unnamed	0	0	3	0	0	0	0	0
orthomcl10704	abc transporter g family member 20-like;abc subfamily abch	0	0	3	0	0	0	0	0
orthomcl10705	antigen cd18;integrin beta-ps;integrin beta-ps-like	0	0	3	0	0	0	0	0
orthomcl10706	unnamed	0	0	3	0	0	0	0	0
orthomcl10707	hypothetical protein	0	0	3	0	0	0	0	0
orthomcl10708	unnamed	0	0	3	0	0	0	0	0
orthomcl10709	peptidylglycine alpha-amidating monooxygenase;peptidyl-glycine alpha-amidating monooxygenase isoform 2;peptidyl-glycine alpha-amidating monooxygenase isoform 3	0	0	3	0	0	0	0	0
orthomcl1071	germinal-center associated nuclear protein isoform x1;80 kda mcm3-associated protein;80 kd mcm3-associated;80 kda mcm3-associated partial;tetratricopeptide repeat protein 21b;80 kda mcm3-associated;protein xmas-2	2	1	1	2	1	2	2	2
orthomcl10710	unnamed	0	0	3	0	0	0	0	0
orthomcl10711	unnamed	0	0	3	0	0	0	0	0
orthomcl10712	luciferin-regenerating enzyme	0	0	2	0	0	0	1	0
orthomcl10713	replication initiator 1	0	0	3	0	0	0	0	0
orthomcl10714	unnamed	0	0	3	0	0	0	0	0
orthomcl10715	ref p protein;ef hand domain-containing protein	0	0	3	0	0	0	0	0
orthomcl10716	membrane protein;cold-shock dna-binding domain-containing protein	0	0	3	0	0	0	0	0
orthomcl10717	zinc finger protein 569-like;zinc finger protein	0	0	3	0	0	0	0	0
orthomcl10718	methyltransferase-like protein 7a;coq5 family;protein	0	0	3	0	0	0	0	0
orthomcl10719	dihydropyrimidinase	0	0	3	0	0	0	0	0
orthomcl1072	hypothetical protein DAPPUDRAFT_331446;hypothetical protein DAPPUDRAFT_335371;hypothetical protein DAPPUDRAFT_106264;hypothetical protein DAPPUDRAFT_334978;hypothetical protein DAPPUDRAFT_244150;hypothetical protein DAPPUDRAFT_330368;hypothetical protein DAPPUDRAFT_331981;hypothetical protein DAPPUDRAFT_115786;hypothetical protein DAPPUDRAFT_331450;hypothetical protein DAPPUDRAFT_114824;hypotheti…	0	13	0	0	0	0	0	0
orthomcl10720	transcription factor grauzone;c2h2-type zn-finger protein	0	0	3	0	0	0	0	0
orthomcl10721	histidine ammonia-lyase protein;histidine ammonia-lyase	0	0	3	0	0	0	0	0
orthomcl10722	lipase 3	0	0	3	0	0	0	0	0
orthomcl10723	unnamed	0	0	3	0	0	0	0	0
orthomcl10724	transcription factor sox-15-like;transcription factor sox-15	0	0	1	0	0	0	1	1
orthomcl10725	peptidoglycan-binding domain 1 protein	0	0	3	0	0	0	0	0
orthomcl10726	unnamed	0	0	3	0	0	0	0	0
orthomcl10727	cg5783 cg5783-pa;gcn5-related n-acetyltransferase	0	0	3	0	0	0	0	0
orthomcl10728	antimicrobial knottin protein btk-2;hypothetical protein BBA_09080;antimicrobial knottin protein btk-3	0	0	3	0	0	0	0	0
orthomcl10729	cytochrome p450 4v2;cytochrome p450	0	0	3	0	0	0	0	0
orthomcl1073	hypothetical protein DAPPUDRAFT_246189;tudor domain-containing protein 1;hypothetical protein DAPPUDRAFT_118344;hypothetical protein DAPPUDRAFT_331466;hypothetical protein DAPPUDRAFT_320436;hypothetical protein DAPPUDRAFT_331467;letm1 domain containing protein;hypothetical protein DAPPUDRAFT_322753;hypothetical protein DAPPUDRAFT_249554;hypothetical protein DAPPUDRAFT_322199;hypothetical protein …	0	13	0	0	0	0	0	0
orthomcl10730	lipopolysaccharide-induced tumor necrosis factor-alpha factor-like protein;lipopolysaccharide-induced transcription factor regulating tumor necrosis factor;lipopolysaccharide-induced tumor necrosis factor-alpha factor homolog	0	0	2	0	0	0	1	0
orthomcl10731	unnamed	0	0	3	0	0	0	0	0
orthomcl10732	unnamed	0	0	3	0	0	0	0	0
orthomcl10733	short-chain dehydrogenase reductase sdr;short chain dehydrogenase	0	0	3	0	0	0	0	0
orthomcl10734	galactose-specific c-type lectin;cd209 antigen-like protein 2-like;galactose-specific c-type	0	0	3	0	0	0	0	0
orthomcl10735	neutral lipase;pancreatic triacylglycerol lipase-like	0	0	3	0	0	0	0	0
orthomcl10736	unnamed	0	0	3	0	0	0	0	0
orthomcl10737	unnamed	0	0	3	0	0	0	0	0
orthomcl10738	polyketide synthase;malonyl -acyl carrier protein transacylase	0	0	3	0	0	0	0	0
orthomcl10739	hypothetical protein PelgB_38552;membrane attack complex component perforin complement c9	0	0	3	0	0	0	0	0
orthomcl1074	hypothetical protein DAPPUDRAFT_322544;hypothetical protein DAPPUDRAFT_254559;hypothetical protein DAPPUDRAFT_109390;hypothetical protein DAPPUDRAFT_325875;hypothetical protein DAPPUDRAFT_113203;hypothetical protein DAPPUDRAFT_326927;dna n-6-adenine-methyltransferase;hypothetical protein DAPPUDRAFT_110848;hypothetical protein DAPPUDRAFT_123009;hypothetical protein DAPPUDRAFT_328416;hypothetical p…	0	13	0	0	0	0	0	0
orthomcl10740	dbh-like monooxygenase protein 1;moxd1 homolog 2-like	0	0	3	0	0	0	0	0
orthomcl10741	venom carboxylesterase-6-like;cg4382 cg4382-pa;esterase fe4	0	0	1	0	0	0	0	2
orthomcl10742	unnamed	0	0	3	0	0	0	0	0
orthomcl10743	unnamed	0	0	3	0	0	0	0	0
orthomcl10744	unnamed	0	0	3	0	0	0	0	0
orthomcl10745	hypothetical protein DFA_09526;hypothetical protein DDB_G0268252	0	0	3	0	0	0	0	0
orthomcl10746	bifunctional 3 -phosphoadenosine 5 -phosphosulfate synthetase;adenylylsulfate kinase;3 -phosphoadenosine 5 -phosphosulfate synthase 1	0	0	3	0	0	0	0	0
orthomcl10747	unnamed	0	0	3	0	0	0	0	0
orthomcl10748	conserved hypothetical protein;predicted protein	0	0	3	0	0	0	0	0
orthomcl10749	unnamed	0	0	3	0	0	0	0	0
orthomcl1075	hypothetical protein DAPPUDRAFT_236976;secreted;solute carrier family 23 member 1	0	13	0	0	0	0	0	0
orthomcl10750	acyl carrier protein	0	0	3	0	0	0	0	0
orthomcl10751	lysosome membrane protein 2;sensory neuron membrane protein 2	0	0	2	0	0	0	1	0
orthomcl10752	conserved hypothetical protein;zinc finger protein 484;zinc finger protein 692	0	0	3	0	0	0	0	0
orthomcl10753	unnamed	0	0	3	0	0	0	0	0
orthomcl10754	neutral alkaline nonlysosomal ceramidase;neutral ceramidase	0	0	3	0	0	0	0	0
orthomcl10755	unnamed	0	0	3	0	0	0	0	0
orthomcl10756	cathepsin l precursor;cathepsin l-like protein cysteine proteinase;cathepsin l	0	0	1	0	0	0	0	2
orthomcl10757	glucose dehydrogenase	0	0	3	0	0	0	0	0
orthomcl10758	cytochrome p450 2j2-like;cytochrome p450 2u1-like	0	0	3	0	0	0	0	0
orthomcl10759	zinc finger protein 850-like;zinc finger protein 181 isoform 2	0	0	3	0	0	0	0	0
orthomcl1076	hypothetical protein DAPPUDRAFT_116467;hypothetical protein DAPPUDRAFT_328724;hypothetical protein DAPPUDRAFT_334011;hypothetical protein DAPPUDRAFT_264108;hypothetical protein DAPPUDRAFT_263981;hypothetical protein DAPPUDRAFT_262462;hypothetical protein DAPPUDRAFT_242729;hypothetical protein DAPPUDRAFT_333562;hypothetical protein DAPPUDRAFT_123207;hypothetical protein DAPPUDRAFT_331182;coiled-co…	0	13	0	0	0	0	0	0
orthomcl10760	unnamed	0	0	3	0	0	0	0	0
orthomcl10761	sec14-like protein 2-like;sec14-like protein 4 isoform 1	0	0	3	0	0	0	0	0
orthomcl10762	myosin light chain;myosin light chain alkali	0	0	3	0	0	0	0	0
orthomcl10763	uncharacterized peptidase c1-like protein;aldo-keto reductase;caspase nc-like	0	0	3	0	0	0	0	0
orthomcl10764	unnamed	0	0	3	0	0	0	0	0
orthomcl10765	unnamed	0	0	3	0	0	0	0	0
orthomcl10766	unnamed	0	0	3	0	0	0	0	0
orthomcl10767	zinc finger;PREDICTED: hypothetical protein LOC100569348	0	0	3	0	0	0	0	0
orthomcl10768	unnamed	0	0	3	0	0	0	0	0
orthomcl10769	gustatory receptor 43a-like	0	0	3	0	0	0	0	0
orthomcl1077	cullin-associated nedd8-dissociated protein 1 isoform x2;cullin-associated nedd8-dissociated protein 1;cullin-associated nedd8-dissociated protein 2 isoform 1;cullin-associated nedd8-dissociated protein 2 isoform x1;cullin-associated nedd8-dissociated protein 1-like;cand1 partial	1	3	2	2	2	1	1	1
orthomcl10770	unnamed	0	0	3	0	0	0	0	0
orthomcl10771	zinc finger protein 845-like;zinc finger protein 64	0	0	3	0	0	0	0	0
orthomcl10772	unnamed	0	0	3	0	0	0	0	0
orthomcl10773	unnamed	0	0	3	0	0	0	0	0
orthomcl10774	unnamed	0	0	3	0	0	0	0	0
orthomcl10775	unnamed	0	0	3	0	0	0	0	0
orthomcl10776	unnamed	0	0	3	0	0	0	0	0
orthomcl10777	unnamed	0	0	3	0	0	0	0	0
orthomcl10778	related to protein;mynd finger domain containing protein	0	0	3	0	0	0	0	0
orthomcl10779	unnamed	0	0	3	0	0	0	0	0
orthomcl1078	1-acylglycerol-3-phosphate o-acyltransferase 3;isoform a;1-acyl-sn-glycerol-3-phosphate acyltransferase gamma;1-acyl-sn-glycerol-3-phosphate acyltransferase gamma-like	1	3	2	1	3	1	1	1
orthomcl10780	3-oxo-5-alpha-steroid 4-dehydrogenase 1;3-oxo-5-alpha-steroid 4-dehydrogenase 1-like protein	0	0	3	0	0	0	0	0
orthomcl10781	serine protease family	0	0	3	0	0	0	0	0
orthomcl10782	unnamed	0	0	3	0	0	0	0	0
orthomcl10783	glycogenin 1;glycogenin-1- partial	0	0	3	0	0	0	0	0
orthomcl10784	glutathione s-transferase;glutathione s-transferase-like	0	0	3	0	0	0	0	0
orthomcl10785	unnamed	0	0	3	0	0	0	0	0
orthomcl10786	phosphatidylinositol-specific phospholipase x domain containing protein;1-phosphatidylinositol phosphodiesterase precursor	0	0	3	0	0	0	0	0
orthomcl10787	unnamed	0	0	3	0	0	0	0	0
orthomcl10788	alpha-l-iduronidase-like;alpha-l-iduronidase	0	0	0	0	0	1	1	1
orthomcl10789	coiled-coil domain-containing protein 142	0	0	0	0	0	1	1	1
orthomcl1079	opsin 5;opsin	0	12	0	0	1	0	0	0
orthomcl10790	pr domain zinc finger protein 15-like;zinc finger protein 271-like;pr domain zinc finger protein 15	0	0	1	0	0	1	0	1
orthomcl10791	frizzled- partial;frizzled-4	0	0	0	0	0	1	1	1
orthomcl10792	isoform b;sorting nexin-;sorting nexin-20	0	0	0	0	0	1	1	1
orthomcl10793	aael003460- partial	0	0	0	0	0	1	1	1
orthomcl10794	conserved plasmodium protein	0	0	0	0	0	3	0	0
orthomcl10795	nuclear transcription factor y subunit alpha;hypothetical lipoprotein precursor;cub domain-containing protein 2	0	0	0	0	0	3	0	0
orthomcl10796	unnamed	0	0	0	0	0	3	0	0
orthomcl10797	ensangg00000014888 protein;serrano protein	0	0	0	0	0	1	1	1
orthomcl10798	peptide chain release factor archaeal eukaryotic form	0	0	0	0	0	3	0	0
orthomcl10799	unnamed	0	0	0	0	0	3	0	0
orthomcl108	hypothetical protein DAPPUDRAFT_120633;hypothetical protein DAPPUDRAFT_109353;hypothetical protein DAPPUDRAFT_116808;hypothetical protein DAPPUDRAFT_120053;hypothetical protein DAPPUDRAFT_99353;hypothetical protein DAPPUDRAFT_247594;hypothetical protein DAPPUDRAFT_103704;hypothetical protein DAPPUDRAFT_266771;hypothetical protein DAPPUDRAFT_99627;hypothetical protein DAPPUDRAFT_336252;hypothetica…	1	61	0	0	0	0	0	0
orthomcl1080	hydroxymethylglutaryl- synthase 1;hydroxymethylglutaryl- cytoplasmic-like isoform x2;3-hydroxy-3-methylglutaryl coenzyme a synthase;hydroxymethylglutaryl- cytoplasmic isoform x2;hydroxymethylglutaryl- synthase 1-like;hydroxymethylglutaryl- synthase;hydroxymethylglutaryl- cytoplasmic;hydroxymethylglutaryl- cytoplasmic-like	2	3	1	3	1	1	1	1
orthomcl10800	unnamed	0	0	0	0	0	3	0	0
orthomcl10801	unnamed	0	0	0	0	0	3	0	0
orthomcl10802	unnamed	0	0	0	0	0	3	0	0
orthomcl10803	unnamed	0	0	0	0	0	3	0	0
orthomcl10804	unnamed	0	0	0	0	0	3	0	0
orthomcl10805	hypothetical protein RO3G_15416	0	0	0	0	0	3	0	0
orthomcl10806	nucleolar rna-binding protein;ribonuclease	0	0	0	0	0	3	0	0
orthomcl10807	unnamed	0	0	0	0	0	3	0	0
orthomcl10808	serine threonine-protein kinase sbk1;serine threonine-protein kinase sbk1-like	0	0	1	0	0	1	1	0
orthomcl10809	serine protease like protein;cg17404-pa;serine protease 27-like	0	0	0	0	0	3	0	0
orthomcl1081	hypothetical protein DAPPUDRAFT_331888;hypothetical protein DAPPUDRAFT_121112;wsc domain-containing protein 1;wsc domain-containing protein 2-like;thap domain-containing protein 5-like;thap domain-containing protein 9-like;wsc domain-containing protein 1-like	0	13	0	0	0	0	0	0
orthomcl10810	cg14280 cg14280-pa;isoform a	0	0	0	0	0	1	1	1
orthomcl10811	unnamed	0	0	0	0	0	3	0	0
orthomcl10812	unnamed	0	0	0	0	0	3	0	0
orthomcl10813	unnamed	0	0	0	0	0	3	0	0
orthomcl10814	unnamed	0	0	0	0	0	3	0	0
orthomcl10815	transcription factor sum-1;isoform b	0	0	0	0	0	1	1	1
orthomcl10816	proline-rich extensin-like family protein;autotransporter-associated beta strand repeat protein	0	0	0	0	0	3	0	0
orthomcl10817	alpha-( )-fucosyltransferase;alpha-( )-fucosyltransferase-like	0	0	0	0	0	3	0	0
orthomcl10818	unnamed	0	0	0	0	0	3	0	0
orthomcl10819	unnamed	0	0	0	0	0	3	0	0
orthomcl1082	peroxidase-like isoform 2;peroxidasin homolog isoform x1;chorion peroxidase-like;hypothetical protein DAPPUDRAFT_329834;hypothetical protein DAPPUDRAFT_326990;hypothetical protein DAPPUDRAFT_111492;peroxidase isoformx2;peroxidasin-like protein	0	13	0	0	0	0	0	0
orthomcl10820	hypothetical protein BC1002_0590	0	0	0	0	0	3	0	0
orthomcl10821	unnamed	0	0	0	0	0	3	0	0
orthomcl10822	PREDICTED: uncharacterized protein LOC100876818, partial	0	0	0	0	0	3	0	0
orthomcl10823	unnamed	0	0	0	0	0	3	0	0
orthomcl10824	unnamed	0	0	0	0	0	3	0	0
orthomcl10825	s-layer protein;peptidoglycan-binding lysin domain-containing protein	0	0	0	0	0	3	0	0
orthomcl10826	isoform b;isoform c	0	0	0	0	0	3	0	0
orthomcl10827	non-specific serine threonine protein kinase	0	0	0	0	0	3	0	0
orthomcl10828	unnamed	0	0	0	0	0	3	0	0
orthomcl10829	e3 ubiquitin-protein ligase cbl-b-like	0	0	1	0	0	1	1	0
orthomcl1083	hypothetical protein DAPPUDRAFT_220921;hypothetical protein DAPPUDRAFT_220750;hypothetical protein DAPPUDRAFT_304644;hypothetical protein DAPPUDRAFT_226706;hypothetical protein DAPPUDRAFT_310779;hypothetical protein DAPPUDRAFT_233998;hypothetical protein DAPPUDRAFT_307285;hypothetical protein DAPPUDRAFT_233993;hypothetical protein DAPPUDRAFT_310780;hypothetical protein DAPPUDRAFT_304743;hypotheti…	0	13	0	0	0	0	0	0
orthomcl10830	unnamed	0	0	0	0	0	3	0	0
orthomcl10831	serine arginine repetitive matrix protein 1 isoform 7;transcription termination factor rho	0	0	0	0	0	3	0	0
orthomcl10832	serine threonine protein kinase;protein kinase domain containing protein	0	0	0	0	0	3	0	0
orthomcl10833	unnamed	0	0	0	0	0	3	0	0
orthomcl10834	unnamed	0	0	0	0	0	3	0	0
orthomcl10835	keratin associated protein 10-4;keratin-associated protein 4-12-like isoform x2;keratin-associated protein 5-5-like	0	0	0	0	0	3	0	0
orthomcl10836	heat shock protein 70	0	0	0	0	0	3	0	0
orthomcl10837	unnamed	0	0	0	0	0	3	0	0
orthomcl10838	trypsin	0	0	0	0	0	3	0	0
orthomcl10839	reverse partial;rna-directed dna polymerase from mobile element jockey-like	0	0	0	0	0	3	0	0
orthomcl1084	hypothetical protein DAPPUDRAFT_319854;hypothetical protein DAPPUDRAFT_302933;bromodomain-containing protein 8-like;tata box-binding protein-associated factor rna polymerase i subunit b-like;hypothetical protein DAPPUDRAFT_340563;hypothetical protein DAPPUDRAFT_245298;hypothetical protein DAPPUDRAFT_117456;hypothetical protein DAPPUDRAFT_268969	1	7	1	1	0	1	1	1
orthomcl10840	protein mb21d2;AGAP000301-PA	0	0	1	0	0	1	0	1
orthomcl10841	serine threonine protein kinase;protein kinase domain containing protein;protein kinase	0	0	0	0	0	3	0	0
orthomcl10842	unnamed	0	0	0	0	0	3	0	0
orthomcl10843	olfactory receptor 6f1-like;olfactory receptor 11g2-like;probable g-protein coupled receptor no9-like	0	0	0	0	0	3	0	0
orthomcl10844	major facilitator superfamily domain-containing protein 8-like	0	0	0	0	0	3	0	0
orthomcl10845	unnamed	0	0	0	0	0	3	0	0
orthomcl10846	endonuclease-reverse transcriptase	0	0	0	0	0	3	0	0
orthomcl10847	unnamed	0	0	0	0	0	3	0	0
orthomcl10848	unnamed	0	0	0	0	0	3	0	0
orthomcl10849	unnamed	0	0	0	0	0	3	0	0
orthomcl1085	epoxide hydrolase 1;juvenile hormone epoxide hydrolase 1-like;juvenile hormone epoxide hydrolase-like protein 5;juvenile hormone epoxide hydrolase-like protein 3;epoxide hydrolase 1 precursor;juvenile hormone epoxide hydrolase-like protein 1;juvenile hormone epoxide hydrolase-like protein 2	0	1	1	1	2	2	1	5
orthomcl10850	unnamed	0	0	0	0	0	3	0	0
orthomcl10851	gustatory receptor trehalose 1;g-protein coupled receptor moody-like	0	0	0	0	0	3	0	0
orthomcl10852	viral a-type inclusion protein repeat containing protein;brct domain protein;viral a-type inclusion protein	0	0	0	0	0	3	0	0
orthomcl10853	unnamed	0	0	0	0	0	3	0	0
orthomcl10854	cg12164 cg12164-pa;multiple banded antigen	0	0	0	0	0	1	1	1
orthomcl10855	calcium-activated potassium channel subunit alpha-1 isoform x6;calcium-activated potassium channel subunit alpha-1;calcium-activated potassium channel subunit alpha-1-like	0	0	0	0	0	3	0	0
orthomcl10856	unnamed	0	0	0	0	0	3	0	0
orthomcl10857	hypothetical protein LOTGIDRAFT_147724, partial;hypothetical protein BRAFLDRAFT_92923	0	0	0	0	0	3	0	0
orthomcl10858	cell wall protein awa1-like;homeobox protein nanog-like	0	0	0	0	0	3	0	0
orthomcl10859	ankyrin repeat	0	0	0	0	0	3	0	0
orthomcl1086	peptidoglycan bound protein;collagen alpha-1 chain-like;triple helix repeat-containing collagen;collagen triple helix repeat protein;collagen alpha-3 chain;alpha-1 collagen type partial;collagen alpha-2 chain;nematode cuticle collagen and collagen triple helix repeat domain containing protein;collagen alpha-1 chain	0	13	0	0	0	0	0	0
orthomcl10860	enterin neuropeptides;seven transmembrane helix receptor;hypothetical protein D623_10013856, partial	0	0	0	0	0	3	0	0
orthomcl10861	unnamed	0	0	0	0	0	3	0	0
orthomcl10862	ceramide kinase	0	0	0	0	0	1	1	1
orthomcl10863	unnamed	0	0	0	0	0	3	0	0
orthomcl10864	collagen alpha-3;molecular chaperone;hemolysin-type calcium-binding repeat (2 copies)	0	0	0	0	0	3	0	0
orthomcl10865	unnamed	0	0	0	0	0	3	0	0
orthomcl10866	cg30159 cg30159-pa;c3orf33 partial	0	0	0	0	0	1	1	1
orthomcl10867	metallothionein	0	0	0	0	0	3	0	0
orthomcl10868	methyltransferase-like protein 24-like;hypothetical protein CAPTEDRAFT_223719, partial;hypothetical protein DAPPUDRAFT_266643	0	0	0	0	0	3	0	0
orthomcl10869	unnamed	0	0	0	0	0	3	0	0
orthomcl1087	beta- -n-acetylgalactosaminyltransferase bre-4-like;beta- -galactosyltransferase;beta- -n-acetylgalactosaminyltransferase bre-4	2	7	0	1	0	1	1	1
orthomcl10870	arginine kinase;gag-like protein	0	0	0	0	0	3	0	0
orthomcl10871	unnamed	0	0	0	0	0	3	0	0
orthomcl10872	ef-tu d2 protein	0	0	0	0	0	3	0	0
orthomcl10873	unnamed	0	0	0	0	0	3	0	0
orthomcl10874	low-density lipoprotein receptor-related protein 1b- partial;low-density lipoprotein receptor class a domain-containing protein 3;low-density lipoprotein receptor-related protein 1b	0	0	0	0	0	3	0	0
orthomcl10875	unnamed	0	0	0	0	0	3	0	0
orthomcl10876	unnamed	0	0	0	0	0	3	0	0
orthomcl10877	neutrophil elastase;late trypsin;serine protease	0	0	0	0	0	3	0	0
orthomcl10878	unnamed	0	0	0	0	0	3	0	0
orthomcl10879	crustin p	0	0	0	0	0	3	0	0
orthomcl1088	alpha beta-gliadin a-i;nuclear transcription factor y subunit	0	0	0	0	0	0	12	0
orthomcl10880	hypothetical protein EAI_00199;glucose-dependent insulinotropic partial;glucose-dependent insulinotropic receptor	0	0	0	0	0	3	0	0
orthomcl10881	aggrecan core protein	0	0	0	0	0	3	0	0
orthomcl10882	low-density lipoprotein receptor-related protein 2-like;low-density lipoprotein receptor-related protein partial	0	0	1	0	0	2	0	0
orthomcl10883	serine threonine protein kinase;protein kinase	0	0	0	0	0	3	0	0
orthomcl10884	unnamed	0	0	0	0	0	3	0	0
orthomcl10885	unnamed	0	0	0	0	0	3	0	0
orthomcl10886	unnamed	0	0	0	0	0	3	0	0
orthomcl10887	abrupt protein;jerky	0	0	0	0	0	3	0	0
orthomcl10888	PREDICTED: uncharacterized protein LOC102309779	0	0	0	0	0	3	0	0
orthomcl10889	unnamed	0	0	0	0	0	3	0	0
orthomcl1089	hypothetical protein TcasGA2_TC003378;juvenile hormone esterase isoform a;hypothetical protein TcasGA2_TC000757;esterase;hypothetical protein TcasGA2_TC003375;hypothetical protein TcasGA2_TC016251;PREDICTED: similar to alpha-esterase;juvenile hormone esterase isoform b;PREDICTED: similar to carboxylesterase;hypothetical protein TcasGA2_TC007922	0	0	0	0	0	0	0	12
orthomcl10890	unnamed	0	0	0	0	0	3	0	0
orthomcl10891	unnamed	0	0	0	0	0	3	0	0
orthomcl10892	unnamed	0	0	0	0	0	3	0	0
orthomcl10893	unnamed	0	0	0	0	0	3	0	0
orthomcl10894	d-beta-hydroxybutyrate mitochondrial;d-beta-hydroxybutyrate mitochondrial-like	0	0	0	0	0	3	0	0
orthomcl10895	serine threonine protein kinase;leucine-rich repeat serine threonine-protein kinase 2	0	0	0	0	0	3	0	0
orthomcl10896	unnamed	0	0	0	0	0	3	0	0
orthomcl10897	sphingomyelin phosphodiesterase	0	0	0	0	0	3	0	0
orthomcl10898	unnamed	0	0	0	0	0	3	0	0
orthomcl10899	muscle protein 20-like protein;muscle-specific protein 20-like;calponin transgelin	0	0	0	0	0	3	0	0
orthomcl109	hypothetical protein DAPPUDRAFT_106655;hypothetical protein DAPPUDRAFT_227172;cuticle protein2a;hypothetical protein DAPPUDRAFT_269506;hypothetical protein DAPPUDRAFT_97076;cuticle protein4c;hypothetical protein DAPPUDRAFT_242882;hypothetical protein DAPPUDRAFT_242905;hypothetical protein DAPPUDRAFT_307924;hypothetical protein DAPPUDRAFT_321425;hypothetical protein DAPPUDRAFT_340628;hypothetical …	0	62	0	0	0	0	0	0
orthomcl1090	hypothetical protein TcasGA2_TC004101;hypothetical protein TcasGA2_TC010683;hypothetical protein TcasGA2_TC002328;hypothetical protein TcasGA2_TC004982;hypothetical protein TcasGA2_TC010984;tyrosine partial;nuclease harbi1-like;hypothetical protein TcasGA2_TC011486;hypothetical protein TcasGA2_TC004337;hypothetical protein TcasGA2_TC005155	0	0	0	0	0	0	0	12
orthomcl10900	adenylate cyclase	0	0	0	0	0	3	0	0
orthomcl10901	serine threonine protein kinase	0	0	0	0	0	3	0	0
orthomcl10902	hypothetical viral protein	0	0	0	0	0	3	0	0
orthomcl10903	chromosome alignment-maintaining phosphoprotein 1;protein spinster homolog 2-like	0	0	0	0	0	3	0	0
orthomcl10904	PREDICTED: hypothetical protein LOC100159807;PREDICTED: similar to conserved hypothetical protein;hypothetical protein Phum_PHUM262910	1	0	0	0	0	0	1	1
orthomcl10905	protein takeout-like	1	0	0	0	0	0	1	1
orthomcl10906	selection and upkeep of intraepithelial t-cells protein 2-like;beat vii	1	0	0	0	0	0	1	1
orthomcl10907	mushroom body large-type kenyon cell-specific protein 1;mushroom body large-type kenyon cell-specific protein 1-like	1	0	0	0	0	0	1	1
orthomcl10908	sperm flagellar protein 2-like;sperm flagellar protein 2	1	0	0	0	0	0	1	1
orthomcl10909	big zinc finger;zinc finger protein;big zinc partial	1	0	0	0	0	0	1	1
orthomcl1091	reverse transcriptase;pol protein;orf b (bases 1850-5560) first start codon at 2306;f protein;rnase h	0	0	0	0	0	0	0	12
orthomcl10910	transmembrane serine;atrial natriuretic peptide-converting enzyme	1	0	0	0	0	0	1	1
orthomcl10911	peptidyl-prolyl cis-trans isomerase-like;e3 sumo-protein ligase 2-like	1	0	0	0	0	0	1	1
orthomcl10912	facilitated trehalose transporter tret1-like	1	0	0	0	0	0	1	1
orthomcl10913	osiris 14;osiris 12	1	0	0	0	0	0	1	1
orthomcl10914	cg6026 cg6026-pa	1	0	0	0	0	0	1	1
orthomcl10915	osiris 3-like protein	1	0	0	0	0	0	1	1
orthomcl10916	golgi-associated plant pathogenesis-related protein 1	1	0	0	0	0	0	1	1
orthomcl10917	dna primase large subunit-like	1	0	0	0	0	1	1	0
orthomcl10918	amino acid transporter	1	0	0	0	0	0	1	1
orthomcl10919	hypothetical protein Phum_PHUM530170;isoform a;PREDICTED: hypothetical protein LOC100570725	1	0	0	0	0	0	1	1
orthomcl1092	cytochrome p450-like protein	0	0	0	0	0	0	0	12
orthomcl10920	probable g-protein coupled receptor mth-like 5-like	1	0	0	0	0	0	1	1
orthomcl10921	facilitated trehalose transporter tret1-like	1	0	0	0	0	0	1	1
orthomcl10922	PREDICTED: similar to AGAP000245-PA;hypothetical protein Phum_PHUM326000;PREDICTED: hypothetical protein LOC100168613	1	0	0	0	0	0	1	1
orthomcl10923	PREDICTED: hypothetical protein;conserved hypothetical protein;PREDICTED: hypothetical protein LOC100167760	1	0	0	0	0	0	1	1
orthomcl10924	lipase member h-a;pancreatic lipase-related protein 2-like;lipase member h-like	1	0	0	0	0	0	0	2
orthomcl10925	piggybac transposable element-derived protein 2 isoform 1;ac transposable element derived 3;piggybac transposable element-derived protein 2 isoform 2	1	0	0	0	0	0	0	2
orthomcl10926	transcription factor e74 isoform a;hypothetical protein Phum_PHUM157670	1	0	0	0	0	0	1	1
orthomcl10927	hypothetical protein TcasGA2_TC013015;retinol-binding protein	2	0	0	0	0	0	0	1
orthomcl10928	potassium voltage-gated channel protein shaw;potassium voltage-gated channel protein shaw-like	1	0	0	0	0	1	1	0
orthomcl10929	osiris 18	1	0	0	0	0	0	1	1
orthomcl1093	myoneurin;zinc finger protein;zinc finger protein 167-like	0	0	12	0	0	0	0	0
orthomcl10930	thyroxine-binding globulin- partial;hypothetical protein TcasGA2_TC002606	3	0	0	0	0	0	0	0
orthomcl10931	udp-n-acetylglucosamine transferase subunit alg14 homolog;protein fam179b	1	0	0	0	0	0	1	1
orthomcl10932	hypothetical protein Phum_PHUM519430;PREDICTED: hypothetical protein LOC100575312;egf-like module-containing mucin-like hormone receptor-like 2	1	0	0	0	0	0	1	1
orthomcl10933	pancreatic triacylglycerol lipase;pancreatic triacylglycerol lipase-like	1	0	0	0	0	0	1	1
orthomcl10934	cuticular protein 1;cuticle protein 1-like	1	0	1	0	0	0	1	0
orthomcl10935	PREDICTED: hypothetical protein LOC100568668;hypothetical protein Phum_PHUM356080;hypothetical protein TcasGA2_TC004242	1	0	0	0	0	0	1	1
orthomcl10936	gtp-binding protein rad	1	0	0	0	0	0	1	1
orthomcl10937	dna repair endonuclease xpf;upf0669 protein c6orf120 homolog	1	0	0	0	0	0	1	1
orthomcl10938	hypothetical protein Phum_PHUM325990;hypothetical protein TcasGA2_TC006319;PREDICTED: hypothetical protein LOC100162365	1	0	0	0	0	0	1	1
orthomcl10939	nck-associated protein 5	1	0	0	0	0	0	1	1
orthomcl1094	rcc1 and btb domain-containing protein 1	0	0	12	0	0	0	0	0
orthomcl10940	probable g-protein coupled receptor mth-like 1-like isoform x1;g-protein coupled	1	0	0	0	0	0	1	1
orthomcl10941	spindle assembly checkpoint component;coiled-coil domain-containing protein 151-like	1	0	0	0	0	0	1	1
orthomcl10942	deleted in lung and esophageal cancer protein 1	1	0	0	0	0	0	1	1
orthomcl10943	bel12_ag transposon polyprotein	3	0	0	0	0	0	0	0
orthomcl10944	tyramine receptor;class a rhodopsin-like g-protein coupled receptor	1	0	0	0	0	0	1	1
orthomcl10945	cadherin-89d-like;cadherin 89d	1	0	0	0	0	0	1	1
orthomcl10946	PREDICTED: hypothetical protein LOC100570738;PREDICTED: hypothetical protein LOC100573503	3	0	0	0	0	0	0	0
orthomcl10947	nose resistant to fluoxetine protein 6-like;nose resistant to fluoxetine protein 6	1	0	0	0	0	0	1	1
orthomcl10948	conserved hypothetical protein;hypothetical protein TcasGA2_TC002369;PREDICTED: hypothetical protein LOC100162207	1	0	0	0	0	0	1	1
orthomcl10949	conserved hypothetical protein;cg17217- partial;PREDICTED: hypothetical protein LOC100569489	1	0	0	0	0	0	1	1
orthomcl1095	PREDICTED: hypothetical protein LOC100569645;PREDICTED: hypothetical protein LOC100571320;PREDICTED: hypothetical protein LOC100570659, partial;PREDICTED: hypothetical protein LOC100569601;gustatory receptor 92;PREDICTED: hypothetical protein LOC100570309	12	0	0	0	0	0	0	0
orthomcl10950	myokinin receptor	1	0	0	0	0	1	1	0
orthomcl10951	band -like protein 4a-like	1	0	0	0	0	0	1	1
orthomcl10952	nuclease harbi1-like;dorsal interacting protein 3	3	0	0	0	0	0	0	0
orthomcl10953	protein yellow	1	0	0	0	0	0	0	2
orthomcl10954	gag-pol protein;gag-pol polyprotein	3	0	0	0	0	0	0	0
orthomcl10955	simila to partial;PREDICTED: hypothetical protein LOC100168006 isoform 1;isoform c	1	0	0	0	0	0	1	1
orthomcl10956	anoctamin-8-like isoform 1;anoctamin-8-like isoform 2	1	0	0	0	0	0	1	1
orthomcl10957	myosin-va- partial;unconventional myosin-va isoform x2;mysoin heavy chain 12	3	0	0	0	0	0	0	0
orthomcl10958	delta -desaturase;fatty acid	1	0	0	0	0	0	1	1
orthomcl10959	metabotropic glutamate receptor;isoform e	1	0	0	0	0	0	1	1
orthomcl1096	o-acetyl-adp-ribose deacetylase 1-like;histone-lysine n-methyltransferase set9;dna replication licensing factor mcm3-like;mitochondrial import inner membrane translocase subunit tim10-b-like isoform x1;o-acetyl-adp-ribose deacetylase 1;tbc1 domain member isoform cra_b;isoform a	12	0	0	0	0	0	0	0
orthomcl10960	asparagine-rich protein, putative;hypothetical protein TcasGA2_TC007688;PREDICTED: hypothetical protein LOC100165667	1	0	0	0	0	0	1	1
orthomcl10961	plasma kallikrein-like	1	0	0	0	0	0	1	1
orthomcl10962	odorant-binding protein partial	1	0	0	0	0	0	1	1
orthomcl10963	discoidin domain-containing receptor 2-like	1	0	0	0	0	0	1	1
orthomcl10964	sanpodo	1	0	0	0	0	0	1	1
orthomcl10965	osiris 19	1	0	0	0	0	0	1	1
orthomcl10966	multicopper oxidase	1	0	0	0	0	0	1	1
orthomcl10967	PREDICTED: uncharacterized protein KIAA0556-like isoform 1;d430042o09rik protein	1	0	0	0	0	0	1	1
orthomcl10968	hobo element transposase hfl1-fruit fly;tbc1 domain family member 24-like	3	0	0	0	0	0	0	0
orthomcl10969	isoform b;isoform a;sentrin-specific protease 7	1	0	2	0	0	0	0	0
orthomcl1097	PREDICTED: hypothetical protein LOC100570648;transcription factor adf-1-like isoform x2;dihydrouridine synthase domain containing protein;PREDICTED: hypothetical protein LOC100572103;PREDICTED: hypothetical protein LOC100573427;cg8359- partial;dorsal interacting protein 3	12	0	0	0	0	0	0	0
orthomcl10970	leucine-rich repeat and guanylate kinase domain-containing protein	2	0	0	0	0	0	1	0
orthomcl10971	scavenger receptor class b member 1-like	1	0	0	0	0	0	1	1
orthomcl10972	monocarboxylate transporter 14	1	0	0	0	0	0	1	1
orthomcl10973	gtp-binding protein di-;gtp-binding protein di-ras2-like	1	0	0	0	0	0	1	1
orthomcl10974	radial spoke head 10 homolog b;2-isopropylmalate synthase	1	0	0	0	0	0	1	1
orthomcl10975	probable s-acyltransferase at2g14255-like	1	0	0	0	0	0	1	1
orthomcl10976	proline-rich protein;receptor-type tyrosine-protein phosphatase beta precursor;sequence orphan	3	0	0	0	0	0	0	0
orthomcl10977	protein suppressor of hairy wing-like;zinc finger	1	0	0	0	0	0	1	1
orthomcl10978	PREDICTED: hypothetical protein LOC100574074;PREDICTED: hypothetical protein LOC100573905;PREDICTED: hypothetical protein LOC100573979	3	0	0	0	0	0	0	0
orthomcl10979	tetratricopeptide repeat protein 12-like	1	0	0	0	0	0	1	1
orthomcl1098	tpa: transposase domain-containing protein;PREDICTED: hypothetical protein LOC100574639	12	0	0	0	0	0	0	0
orthomcl10980	als family agglutinin-like cell-surface;cg15080 cg15080-pa;microtubule-associated protein futsch-like	1	0	0	0	0	0	1	1
orthomcl10981	hypothetical protein TcasGA2_TC008790;PREDICTED: hypothetical protein LOC100573781;cd109 antigen-like	2	0	0	0	0	0	0	1
orthomcl10982	moesin ezrin radixin homolog 1-like isoform x4;isoform a	1	0	0	0	0	0	1	1
orthomcl10983	osiris 20-like precursor;osiris 20	1	0	0	0	0	0	1	1
orthomcl10984	conserved plasmodium protein;PREDICTED: hypothetical protein LOC100160373;metacaspase-like protein	3	0	0	0	0	0	0	0
orthomcl10985	pao retrotransposon peptidase superfamily;integrase core domain protein	3	0	0	0	0	0	0	0
orthomcl10986	nmda-type glutamate receptor subunit;glutamate receptor nmda 2b isoform x4;glutamate n-methyl d-aspartate epsilon	1	0	0	0	0	0	1	1
orthomcl10987	bel12_ag transposon polyprotein	3	0	0	0	0	0	0	0
orthomcl10988	PREDICTED: hypothetical protein LOC100161721 isoform 1;PREDICTED: uncharacterized protein LOC100872931;hypothetical protein TcasGA2_TC011259	1	0	1	0	0	0	0	1
orthomcl10989	sugar transporter;facilitated trehalose transporter tret1-like	3	0	0	0	0	0	0	0
orthomcl1099	reverse transcriptase;PREDICTED: hypothetical protein LOC100572211;caf1 family;reverse partial;PREDICTED: hypothetical protein LOC100575329;PREDICTED: hypothetical protein LOC100574835, partial;PREDICTED: hypothetical protein LOC100571190	12	0	0	0	0	0	0	0
orthomcl10990	tpa: cuticle protein;cuticular protein rr-2 family;adult-specific cuticular protein acp-20-like	1	0	0	0	0	0	0	2
orthomcl10991	pol-like protein	3	0	0	0	0	0	0	0
orthomcl10992	nacht and wd repeat domain-containing protein 1-like	1	0	0	0	0	0	1	1
orthomcl10993	nuclear pore complex protein nup214-like;nuclear pore complex protein nup214	1	0	0	0	0	0	1	1
orthomcl10994	cg6123 cg6123-pa;PREDICTED: hypothetical protein LOC100161017;conserved hypothetical protein	1	0	0	0	0	0	1	1
orthomcl10995	ryanodine receptor-like protein;PREDICTED: hypothetical protein LOC100575157	1	0	0	0	0	0	1	1
orthomcl10996	PREDICTED: hypothetical protein LOC100571377 isoform 1;PREDICTED: hypothetical protein LOC100571795	3	0	0	0	0	0	0	0
orthomcl10997	scavenger receptor class b member 1-like	1	0	0	0	0	0	1	1
orthomcl10998	ring canal kelch homolog	3	0	0	0	0	0	0	0
orthomcl10999	cg31051 cg31051-pa;isoform a	1	0	0	0	0	0	1	1
orthomcl11	PREDICTED: hypothetical protein LOC100571332, partial;flywch-type zinc finger-containing protein 1-like;PREDICTED: hypothetical protein LOC100571892;flywch zinc finger domain-containing protein;PREDICTED: hypothetical protein LOC100573895;PREDICTED: hypothetical protein LOC100569906;protein cbg11684;scy1-like protein 2-like;PREDICTED: hypothetical protein LOC100572597;PREDICTED: uncharacterized p…	222	0	0	1	0	2	1	3
orthomcl110	hypothetical protein DAPPUDRAFT_265267;hypothetical protein DAPPUDRAFT_319000;hypothetical protein DAPPUDRAFT_116664;hypothetical protein DAPPUDRAFT_251228;hypothetical protein DAPPUDRAFT_332837;hypothetical protein DAPPUDRAFT_333743;hypothetical protein DAPPUDRAFT_118679;hypothetical protein DAPPUDRAFT_272242;hypothetical protein DAPPUDRAFT_252896;hypothetical protein DAPPUDRAFT_330855;hypotheti…	0	61	0	0	0	0	0	0
orthomcl1100	zinc finger mym-type protein 1-like;52 kda repressor of the inhibitor of the protein kinase-like	12	0	0	0	0	0	0	0
orthomcl11000	cytochrome p450	1	0	0	0	0	0	1	1
orthomcl11001	uncharacterized protein LOC100162748;PREDICTED: hypothetical protein LOC100571200	3	0	0	0	0	0	0	0
orthomcl11002	actin binding protein	1	0	0	0	0	0	1	1
orthomcl11003	cg5466 cg5466-pa	1	0	0	0	0	0	1	1
orthomcl11004	nuclear anchorage protein 1-like;elongation factor 1-gamma;isoform cra_a	1	0	0	0	0	0	1	1
orthomcl11005	ben domain-containing protein 6;PREDICTED: hypothetical protein LOC100574436;endonuclease-reverse transcriptase	3	0	0	0	0	0	0	0
orthomcl11006	echinoderm microtubule-associated cg42247-like	1	0	0	0	0	0	1	1
orthomcl11007	nuclease harbi1-like	3	0	0	0	0	0	0	0
orthomcl11008	isoform a	1	0	0	0	0	0	1	1
orthomcl11009	PREDICTED: hypothetical protein LOC100571614;isoform c	2	0	0	0	0	0	1	0
orthomcl1101	PREDICTED: hypothetical protein LOC100571226;PREDICTED: hypothetical protein LOC100575167;PREDICTED: hypothetical protein LOC100165115;PREDICTED: hypothetical protein LOC100575214;PREDICTED: hypothetical protein LOC100571935;PREDICTED: hypothetical protein LOC100160271 isoform 1;ring canal kelch homolog;zinc finger mym-type protein 1-like;PREDICTED: hypothetical protein LOC100160247;PREDICTED: hy…	12	0	0	0	0	0	0	0
orthomcl11010	protein yellow;protein yellow-like	1	0	0	0	0	0	1	1
orthomcl11011	unc93-like protein mfsd11-like	2	0	1	0	0	0	0	0
orthomcl11012	protein yellow-like	1	0	0	0	0	0	1	1
orthomcl11013	zinc finger mym-type protein 1-like	3	0	0	0	0	0	0	0
orthomcl11014	small conductance calcium-activated potassium channel	1	0	0	0	0	0	1	1
orthomcl11015	gs homeobox partial;gs homeobox 1-like	1	0	0	0	0	0	1	1
orthomcl11016	unnamed	3	0	0	0	0	0	0	0
orthomcl11017	PREDICTED: hypothetical protein LOC100571624;thap domain-containing protein 9-like	3	0	0	0	0	0	0	0
orthomcl11018	neuropeptide y	1	0	1	0	0	0	1	0
orthomcl11019	isoform b	1	0	0	0	0	0	1	1
orthomcl1102	PREDICTED: hypothetical protein LOC100570113;PREDICTED: hypothetical protein LOC100575259;fatty acyl- reductase 1-like;PREDICTED: hypothetical protein LOC100570426;prolipoprotein diacylglyceryl transferase lgt;signal peptide ysirk family	12	0	0	0	0	0	0	0
orthomcl11020	hypothetical protein Phum_PHUM193440;hypothetical protein TcasGA2_TC004963;PREDICTED: hypothetical protein LOC100574568	1	0	0	0	0	0	1	1
orthomcl11021	yellow-c precursor;yellow-c	1	0	0	0	0	0	1	1
orthomcl11022	PREDICTED: hypothetical protein LOC100572112;protein flp- isoform b;fmrfamide-like peptide precursor	1	0	0	0	0	0	1	1
orthomcl11023	sodium-dependent phosphate transporter;vesicular glutamate transporter 1-like	2	0	0	0	0	0	0	1
orthomcl11024	scan domain-containing protein 3-like	3	0	0	0	0	0	0	0
orthomcl11025	glutamate receptor 1;glutamate ionotropic kainate 2-like	1	0	0	0	0	0	1	1
orthomcl11026	tbp-related factor	3	0	0	0	0	0	0	0
orthomcl11027	kv channel-interacting protein 4-like	1	0	0	0	0	0	1	1
orthomcl11028	lysine-specific histone demethylase 1a-like;lysine-specific histone	1	0	1	0	0	0	1	0
orthomcl11029	zinc finger mym-type protein 1-like	3	0	0	0	0	0	0	0
orthomcl1103	uncharacterized protein LOC100302375 precursor;PREDICTED: hypothetical protein LOC100571425, partial;PREDICTED: hypothetical protein LOC100574448;uncharacterized protein LOC100302403 precursor;uncharacterized protein LOC100301916 precursor;PREDICTED: hypothetical protein LOC100574965;uncharacterized protein LOC100302381	12	0	0	0	0	0	0	0
orthomcl11030	penicillin binding protein 2a;penicillin-binding protein 2	3	0	0	0	0	0	0	0
orthomcl11031	carboxylesterase 3	1	0	0	0	0	0	1	1
orthomcl11032	octopamine receptor beta-1r-like	1	0	0	0	0	0	1	1
orthomcl11033	carboxylesterase 5a-like	1	0	0	0	0	0	1	1
orthomcl11034	PREDICTED: hypothetical protein LOC100569851	3	0	0	0	0	0	0	0
orthomcl11035	gon-4-like protein	1	0	0	0	0	1	1	0
orthomcl11036	retinoblastoma-binding protein 8;protein dj-1;dna endonuclease rbbp8	1	0	1	0	0	1	0	0
orthomcl11037	zinc finger protein 184-like;zinc finger protein 62-like	3	0	0	0	0	0	0	0
orthomcl11038	atp-dependent dna helicase pif1-like	3	0	0	0	0	0	0	0
orthomcl11039	ebna2 binding protein;maternal protein tudor;PREDICTED: hypothetical protein LOC100569875	3	0	0	0	0	0	0	0
orthomcl1104	nuclease harbi1-like	12	0	0	0	0	0	0	0
orthomcl11040	PREDICTED: hypothetical protein LOC100570586;PREDICTED: hypothetical protein LOC100570351	3	0	0	0	0	0	0	0
orthomcl11041	c-myc-binding protein	3	0	0	0	0	0	0	0
orthomcl11042	amino acid abc transporter substrate-binding protein;abc transporter substrate-binding protein	3	0	0	0	0	0	0	0
orthomcl11043	fibronectin type-iii domain-containing protein c4orf31 homolog;protein ndnf-like	1	0	0	0	0	0	1	1
orthomcl11044	outer dense fiber protein 2	1	0	0	0	0	0	1	1
orthomcl11045	osiris 7	1	0	0	0	0	0	1	1
orthomcl11046	m- isoform a	1	0	0	0	0	0	1	1
orthomcl11047	beaten path iia;beaten path iia cg14334-pa	1	0	0	0	0	0	0	2
orthomcl11048	chromosome 2 open reading frame 16;PREDICTED: extensin-2-like;hypothetical protein TcasGA2_TC013418	2	0	0	0	0	0	0	1
orthomcl11049	nucleocapsid protein;nucleocapsid	2	0	0	0	0	1	0	0
orthomcl1105	histone h3;5 -3 exoribonuclease 1-like;nuclease harbi1-like;PREDICTED: hypothetical protein LOC100167001;madf domain containing protein;thap domain-containing protein 9-like;PREDICTED: hypothetical protein LOC100573204;PREDICTED: hypothetical protein LOC100574019, partial;ACYPI009710	12	0	0	0	0	0	0	0
orthomcl11050	hypothetical protein TcasGA2_TC010803;conserved hypothetical protein;PREDICTED: hypothetical protein LOC100165302	1	0	0	0	0	0	1	1
orthomcl11051	transmembrane and tpr repeat-containing protein 1-like	1	0	0	0	0	0	1	1
orthomcl11052	general transcription factor ii-i repeat domain-containing protein 2-like	3	0	0	0	0	0	0	0
orthomcl11053	proto-oncogene tyrosine-protein kinase receptor ret;a chain crystal structure of phosphorylated ret tyrosine kinase domain with inhibitor	1	0	1	0	0	0	0	1
orthomcl11054	dual specificity protein kinase spla-like	1	0	0	0	0	0	1	1
orthomcl11055	glucose dehydrogenase	1	0	0	0	0	0	1	1
orthomcl11056	organic cation transporter;isoform b;organic cation	1	0	0	0	0	0	1	1
orthomcl11057	PREDICTED: hypothetical protein LOC100573694;hypothetical protein X777_00012, partial;uncharacterized protein LOC100534636 precursor	3	0	0	0	0	0	0	0
orthomcl11058	hypothetical protein Phum_PHUM537340;PREDICTED: uncharacterized protein C1orf112 homolog;PREDICTED: uncharacterized protein C1orf112 homolog isoform X1	1	0	0	0	0	1	1	0
orthomcl11059	uncharacterized transposon-derived protein;PREDICTED: hypothetical protein LOC100573181	3	0	0	0	0	0	0	0
orthomcl1106	udp-n-acetylglucosamine--peptide n-acetylglucosaminyltransferase 110 kda subunit-like;tpr domain containing protein;tpr domain-containing protein	12	0	0	0	0	0	0	0
orthomcl11060	transmembrane protein 216-like	1	0	0	0	0	0	1	1
orthomcl11061	neuropeptide ff receptor 2-like;neuropeptide y receptor type 2;class a rhodopsin-like g-protein coupled receptor	1	0	0	0	0	0	1	1
orthomcl11062	cg11905 cg11905-ph;isoform c	1	0	0	0	0	0	1	1
orthomcl11063	PREDICTED: hypothetical protein LOC100572720;PREDICTED: hypothetical protein LOC100572818;PREDICTED: hypothetical protein LOC100572902	3	0	0	0	0	0	0	0
orthomcl11064	PREDICTED: uncharacterized protein LOC100570765;PREDICTED: hypothetical protein LOC100572505;viral a-type inclusion protein	3	0	0	0	0	0	0	0
orthomcl11065	PREDICTED: hypothetical protein LOC100573453;PREDICTED: hypothetical protein LOC100573240;PREDICTED: hypothetical protein LOC100569428	3	0	0	0	0	0	0	0
orthomcl11066	PREDICTED: hypothetical protein LOC100162031;conserved hypothetical protein;protein isoform 2	1	0	0	0	0	0	1	1
orthomcl11067	zinc finger mym-type protein 1-like	3	0	0	0	0	0	0	0
orthomcl11068	ves g 1 allergen	1	0	0	0	0	0	1	1
orthomcl11069	zinc finger mym-type protein 1-like	3	0	0	0	0	0	0	0
orthomcl1107	piggybac transposable element-derived protein 3-like	12	0	0	0	0	0	0	0
orthomcl11070	PREDICTED: hypothetical protein LOC100168988;coproporphyrinogen-iii oxidase-like;slei family protein	2	0	0	0	0	0	1	0
orthomcl11071	ena vasp-like;conserved hypothetical protein;hypothetical protein TcasGA2_TC011348	1	0	0	0	0	0	1	1
orthomcl11072	loc798124 protein	3	0	0	0	0	0	0	0
orthomcl11073	hypothetical protein TcasGA2_TC002238;probable transcription-associated protein 1-like	1	0	0	0	0	0	1	1
orthomcl11074	hypothetical protein SINV_14029;uncharacterized protein LOC100187600;isoform b	1	0	0	0	0	0	1	1
orthomcl11075	osiris 10;isoform c	1	0	0	0	0	0	1	1
orthomcl11076	reverse transcriptase;hypothetical protein TcasGA2_TC016237;has homology with reverse transcriptase 5 end of coding region for orf2 undetermined	3	0	0	0	0	0	0	0
orthomcl11077	element excision controlling factor protein like	3	0	0	0	0	0	0	0
orthomcl11078	poly -binding protein 3-like	3	0	0	0	0	0	0	0
orthomcl11079	PREDICTED: hypothetical protein LOC100575203;PREDICTED: uncharacterized protein LOC100569518;PREDICTED: hypothetical protein LOC100569518	3	0	0	0	0	0	0	0
orthomcl1108	PREDICTED: hypothetical protein LOC100571377 isoform 1;PREDICTED: hypothetical protein LOC100571795;PREDICTED: hypothetical protein LOC100573679	12	0	0	0	0	0	0	0
orthomcl11080	general transcription factor ii-i repeat domain-containing protein 2-like	3	0	0	0	0	0	0	0
orthomcl11081	hypothetical protein TcasGA2_TC003225	3	0	0	0	0	0	0	0
orthomcl11082	PREDICTED: hypothetical protein LOC100573165;PREDICTED: hypothetical protein LOC100573395	3	0	0	0	0	0	0	0
orthomcl11083	acyl- delta desaturase-like;fatty acid	1	0	0	0	0	0	1	1
orthomcl11084	caspase-1	2	0	0	0	0	0	1	0
orthomcl11085	cmgc srpk protein kinase;chorion b-zip transcription factor;unkown protein	1	0	0	0	0	0	1	1
orthomcl11086	zinc finger protein;dendritic arbor reduction 1;zinc finger protein 729-like	1	0	0	0	0	1	0	1
orthomcl11087	dynein heavy chain;dynein beta ciliary-like	3	0	0	0	0	0	0	0
orthomcl11088	protein takeout-like;protein takeout	1	0	0	0	0	0	1	1
orthomcl11089	PREDICTED: hypothetical protein LOC100569625;PREDICTED: hypothetical protein LOC100575555;PREDICTED: hypothetical protein LOC100572687	3	0	0	0	0	0	0	0
orthomcl1109	PREDICTED: hypothetical protein LOC100569477;reverse partial	12	0	0	0	0	0	0	0
orthomcl11090	helicase-like protein;atp-dependent dna helicase pif1-like	3	0	0	0	0	0	0	0
orthomcl11091	growth factor receptor-bound protein 14;growth factor receptor-bound protein 14-like;growth factor receptor-bound protein 14-like isoform x2	1	0	0	0	0	0	1	1
orthomcl11092	j domain-containing protein ddb_g0295729-like isoform x1;j domain-containing protein ddb_g0295729-like isoform x2	1	0	0	0	0	0	1	1
orthomcl11093	disks large homolog 5-like	3	0	0	0	0	0	0	0
orthomcl11094	dihydroxyacetone kinase;bifunctional atp-dependent dihydroxyacetone kinase fad-amp lyase	1	0	0	0	0	0	1	1
orthomcl11095	phospholipase membrane-associated-like	1	0	0	0	0	0	1	1
orthomcl11096	dna transposase thap9-like;PREDICTED: hypothetical protein LOC100569142	3	0	0	0	0	0	0	0
orthomcl11097	methyltransferase-like protein 10;isoform a	2	0	0	0	0	0	1	0
orthomcl11098	unnamed	3	0	0	0	0	0	0	0
orthomcl11099	pol protein;integrase core domain containing partial;enzymatic polyprotein endonuclease reverse	3	0	0	0	0	0	0	0
orthomcl111	PREDICTED: hypothetical protein LOC100571644;PREDICTED: hypothetical protein LOC100575809;PREDICTED: hypothetical protein LOC100569436;PREDICTED: uncharacterized protein LOC103311285;PREDICTED: hypothetical protein LOC100573858;PREDICTED: uncharacterized protein LOC756446;PREDICTED: hypothetical protein LOC100574499;nuclease harbi1-like;PREDICTED: hypothetical protein LOC100574557;PREDICTED: hypo…	58	0	0	1	0	1	0	0
orthomcl1110	membrane-bound alkaline phosphatase-like isoform 2;hypothetical protein TcasGA2_TC005226;PREDICTED: hypothetical protein LOC100570031;gag-like protein;hypothetical protein TcasGA2_TC001485;hypothetical protein TcasGA2_TC001839	12	0	0	0	0	0	0	0
orthomcl11100	homeobox protein;paired mesoderm homeobox protein 2b- partial	1	0	0	0	0	0	1	1
orthomcl11101	nose resistant to fluoxetine protein 6-like	1	0	0	0	0	0	1	1
orthomcl11102	lysine-specific demethylase 4a;partial	3	0	0	0	0	0	0	0
orthomcl11103	PREDICTED: hypothetical protein LOC100168065;conserved hypothetical protein;hypothetical protein TcasGA2_TC006849	1	0	0	0	0	0	1	1
orthomcl11104	general transcription factor ii-i repeat domain-containing protein 2-like	3	0	0	0	0	0	0	0
orthomcl11105	calcium release-activated calcium channel protein 1-like	1	0	0	0	0	0	1	1
orthomcl11106	PREDICTED: hypothetical protein LOC100571438;52 kda repressor of the inhibitor of the protein kinase-like	3	0	0	0	0	0	0	0
orthomcl11107	PREDICTED: hypothetical protein LOC100573105	3	0	0	0	0	0	0	0
orthomcl11108	dentin sialophospho isoform x2;isoform b;cg13203 cg13203- partial	1	0	0	0	0	0	1	1
orthomcl11109	probable protein phosphatase 2c -like	3	0	0	0	0	0	0	0
orthomcl1111	hobo-like transposase;zinc finger bed domain-containing protein 1;bel12_ag transposon polyprotein;zinc finger protein 618;zinc finger bed domain-containing protein 1-like;nuclease harbi1-like;rna-directed dna polymerase from mobile element jockey-like	12	0	0	0	0	0	0	0
orthomcl11110	protein fam179a-like;kelch-like ech-associated protein 1	1	0	0	0	0	0	1	1
orthomcl11111	cuticle protein;tpa: cuticle protein	1	0	0	0	0	0	1	1
orthomcl11112	zinc finger mym-type protein 6;protein fam200a isoform x2	2	0	0	0	0	1	0	0
orthomcl11113	zinc finger mym-type protein 1-like	3	0	0	0	0	0	0	0
orthomcl11114	probable cationic amino acid transporter-like	1	0	0	0	0	0	1	1
orthomcl11115	endocuticle structural glycoprotein bd-;endocuticle structural glycoprotein bd-2-like;larval cuticle protein lcp-17-like	2	0	0	0	0	0	1	0
orthomcl11116	f-box only protein 21-like	3	0	0	0	0	0	0	0
orthomcl11117	serine threonine kinase;chemosensory protein;ejaculatory bulb-specific protein 3-like	2	0	1	0	0	0	0	0
orthomcl11118	mucin-like precursor;PREDICTED: hypothetical protein LOC100163617;cell wall integrity and stress response component 3-like	1	0	0	0	0	0	1	1
orthomcl11119	tkl protein kinase	3	0	0	0	0	0	0	0
orthomcl1112	thap domain-containing protein 1-like isoform x1;thap domain-containing protein 1-like isoform x2;thap domain-containing protein 9-like;thap domain-containing protein 1-like	12	0	0	0	0	0	0	0
orthomcl11120	PREDICTED: hypothetical protein LOC100168481;PREDICTED: hypothetical protein LOC100569660;protein	3	0	0	0	0	0	0	0
orthomcl11121	PREDICTED: hypothetical protein LOC100570460, partial;PREDICTED: hypothetical protein LOC100570704	3	0	0	0	0	0	0	0
orthomcl11122	isoform s;camp-specific 3 -cyclic isoforms n g isoform x10	1	0	0	0	0	0	1	1
orthomcl11123	flocculation protein flo11-like isoform x1	1	0	0	0	0	0	1	1
orthomcl11124	myosin-9-like isoform x1	1	0	0	0	0	0	1	1
orthomcl11125	af162221_106 orf106;PREDICTED: hypothetical protein LOC100574058	3	0	0	0	0	0	0	0
orthomcl11126	dermal papilla-derived protein 6 homolog isoform 2;elongator complex protein 5-like	1	0	0	0	0	0	1	1
orthomcl11127	PREDICTED: hypothetical protein LOC100571897, partial;dna helicase	3	0	0	0	0	0	0	0
orthomcl11128	PREDICTED: hypothetical protein LOC100572375;PREDICTED: hypothetical protein LOC100570038;PREDICTED: hypothetical protein LOC100576058	3	0	0	0	0	0	0	0
orthomcl11129	PREDICTED: hypothetical protein LOC100568657;hypothetical membrane protein;PREDICTED: hypothetical protein LOC100575538	3	0	0	0	0	0	0	0
orthomcl1113	non-structural protein;gag-pol fusion protein;zinc finger protein;envelope protein;partial;f protein;enzymatic polyprotein endonuclease reverse	12	0	0	0	0	0	0	0
orthomcl11130	PREDICTED: hypothetical protein LOC100573988;PREDICTED: hypothetical protein LOC100574254;uncharacterized protein LOC100165608	3	0	0	0	0	0	0	0
orthomcl11131	isoform i;periaxin-like protein;microtubule-associated protein futsch-like	1	0	0	0	0	0	1	1
orthomcl11132	imaginal disc growth factor 4;imaginal disc growth factor	1	0	0	0	0	0	0	2
orthomcl11133	cgmp-dependent protein isozyme 2 forms cd4 t1 t3a t3b-like;cgmp-dependent protein kinase partial;cgmp-dependent protein kinase	1	0	0	0	0	0	1	1
orthomcl11134	unnamed	3	0	0	0	0	0	0	0
orthomcl11135	nose resistant to fluoxetine protein 6-like	1	0	0	0	0	0	1	1
orthomcl11136	fork head domain-containing protein fd2;forkhead box protein l1	1	0	0	0	0	0	1	1
orthomcl11137	membrane protein;coiled-coil domain-containing protein 180-like;viral a-type inclusion protein	1	0	0	0	0	0	1	1
orthomcl11138	unnamed	3	0	0	0	0	0	0	0
orthomcl11139	zinc finger protein dhhc domain containing	1	0	0	0	0	0	1	1
orthomcl1114	proteasome subunit beta type 6;PREDICTED: hypothetical protein LOC100569403;mitochondrial import inner membrane translocase subunit tim10-b-like isoform x1;limulus clotting factor c-like;pol polyprotein	11	0	0	0	0	0	0	1
orthomcl11140	thap domain-containing protein 9-like;thap domain-containing protein 1	3	0	0	0	0	0	0	0
orthomcl11141	PREDICTED: hypothetical protein LOC100572724	3	0	0	0	0	0	0	0
orthomcl11142	defective proboscis extension response;obscurin-like isoform x1	1	0	0	0	0	0	1	1
orthomcl11143	protein gooseberry-like	1	0	0	0	0	0	1	1
orthomcl11144	neurotransmitter gated ion channel	3	0	0	0	0	0	0	0
orthomcl11145	iq and aaa domain-containing protein;iq and aaa domain-containing protein 1-like	1	0	0	0	0	0	1	1
orthomcl11146	PREDICTED: hypothetical protein LOC100572491;PREDICTED: hypothetical protein LOC100570731;uncharacterized protein LOC100158873 precursor	3	0	0	0	0	0	0	0
orthomcl11147	zinc finger bed domain-containing protein 1-like;52 kda repressor of the inhibitor of the protein kinase-like	3	0	0	0	0	0	0	0
orthomcl11148	zinc finger protein kiaa0543	3	0	0	0	0	0	0	0
orthomcl11149	PREDICTED: hypothetical protein LOC100573940;PREDICTED: hypothetical protein LOC100574363;PREDICTED: hypothetical protein LOC100163338	3	0	0	0	0	0	0	0
orthomcl1115	diguanylate cyclase phosphodiesterase domain 1;d-glycero-d-manno-heptose 1-phosphate guanosyltransferase;diguanylate cyclase;diguanylate cyclase domain protein;histidine kinase;family transcriptional regulator	12	0	0	0	0	0	0	0
orthomcl11150	cuticular protein glycine-rich 20;PREDICTED: hypothetical protein LOC100168549;cg2150 cg2150-pa	1	0	0	0	0	0	1	1
orthomcl11151	scavenger receptor class b member 1-like;scavenger receptor class b member 1	1	0	0	0	0	0	1	1
orthomcl11152	PREDICTED: hypothetical protein LOC100571325	3	0	0	0	0	0	0	0
orthomcl11153	ring canal kelch homolog	3	0	0	0	0	0	0	0
orthomcl11154	nuclease harbi1-like	3	0	0	0	0	0	0	0
orthomcl11155	reverse transcriptase;calcium calmodulin-dependent protein kinase type ii alpha chain- partial	3	0	0	0	0	0	0	0
orthomcl11156	chromaffin granule amine;mfs-type transporter c6orf192 homolog	3	0	0	0	0	0	0	0
orthomcl11157	aminopeptidase n-like	1	0	0	0	0	0	1	1
orthomcl11158	homeobox protein arx;retinal homeobox protein rx1-like;paired box protein	1	0	0	0	0	1	0	1
orthomcl11159	low quality protein: zinc finger protein 782;zinc finger protein 271-like;zinc finger protein 33b-like	3	0	0	0	0	0	0	0
orthomcl1116	PREDICTED: hypothetical protein LOC100576059;PREDICTED: hypothetical protein LOC100573679	12	0	0	0	0	0	0	0
orthomcl11160	isoform a	1	0	0	0	0	0	1	1
orthomcl11161	alpha-( )-fucosyltransferase-like	3	0	0	0	0	0	0	0
orthomcl11162	zinc finger mym-type protein 1-like	3	0	0	0	0	0	0	0
orthomcl11163	cg12994- partial;isoform a	1	0	0	0	0	0	1	1
orthomcl11164	PREDICTED: hypothetical protein LOC100569688;PREDICTED: hypothetical protein LOC100570813;PREDICTED: hypothetical protein LOC100167413	3	0	0	0	0	0	0	0
orthomcl11165	PREDICTED: hypothetical protein LOC100165478 isoform 2;PREDICTED: hypothetical protein LOC100574887;PREDICTED: hypothetical protein LOC100165478 isoform 1	3	0	0	0	0	0	0	0
orthomcl11166	protein bric-a-brac 2	1	0	0	0	0	0	1	1
orthomcl11167	takeout jhbp like protein	1	0	0	0	0	0	1	1
orthomcl11168	glucose dehydrogenase	2	0	0	0	0	0	1	0
orthomcl11169	abc transporter g family member 23-like	3	0	0	0	0	0	0	0
orthomcl1117	PREDICTED: hypothetical protein LOC100569054;bel12_ag transposon polyprotein;atp synthase subunit mitochondrial;zinc finger mym-type protein 1-like;PREDICTED: hypothetical protein LOC100569348	12	0	0	0	0	0	0	0
orthomcl11170	serine-rich adhesin for platelets;PREDICTED: hypothetical protein LOC100569415;PREDICTED: hypothetical protein LOC100573820	3	0	0	0	0	0	0	0
orthomcl11171	conserved hypothetical protein;PREDICTED: hypothetical protein LOC100165386;cg9919-pa	1	0	0	0	0	0	1	1
orthomcl11172	isoform a	1	0	1	0	0	0	0	1
orthomcl11173	alcohol dehydrogenase	3	0	0	0	0	0	0	0
orthomcl11174	dna helicase partial;isoform b	3	0	0	0	0	0	0	0
orthomcl11175	isovaleryl- mitochondrial- partial	1	0	0	0	0	0	1	1
orthomcl11176	vesicular glutamate transporter 2-like	1	0	0	0	0	0	1	1
orthomcl11177	isoform b;transcription factor adf-1-like	1	0	1	0	0	0	0	1
orthomcl11178	nuclear lamin l1 alpha;protein scarlet-like;muscle-like isoform x2	1	0	0	0	0	0	1	1
orthomcl11179	glucose dehydrogenase	3	0	0	0	0	0	0	0
orthomcl1118	isoform b;PREDICTED: hypothetical protein LOC100649135;nuclease harbi1-like;hypothetical protein X777_08122;hybrid male rescue;hypothetical protein AaeL_AAEL006871	12	0	0	0	0	0	0	0
orthomcl11180	homeobox protein aristaless-like 4-like;isoform a	1	0	0	0	0	0	1	1
orthomcl11181	reverse transcriptase	3	0	0	0	0	0	0	0
orthomcl11182	odorant receptor 2	1	0	0	0	0	0	1	1
orthomcl11183	isoform a	1	0	0	0	0	0	1	1
orthomcl11184	hypothetical protein TcasGA2_TC006067;nuclease harbi1-like	3	0	0	0	0	0	0	0
orthomcl11185	protein fam47c;protein	3	0	0	0	0	0	0	0
orthomcl11186	scavenger receptor class b member 1-like	1	0	0	0	0	0	1	1
orthomcl11187	neuropeptide receptor a17	2	0	0	0	0	0	0	1
orthomcl11188	wd repeat-containing protein on y chromosome-like	1	0	0	0	0	0	1	1
orthomcl11189	zinc finger mym-type protein 1- partial	3	0	0	0	0	0	0	0
orthomcl1119	PREDICTED: hypothetical protein LOC100569013;PREDICTED: hypothetical protein LOC100569698, partial;hypothetical protein HELRODRAFT_175932	12	0	0	0	0	0	0	0
orthomcl11190	piggybac transposable element-derived protein 4-like	3	0	0	0	0	0	0	0
orthomcl11191	wall-associated receptor kinase 5;latent-transforming growth factor beta-binding protein 1- partial	1	0	0	0	0	0	1	1
orthomcl11192	rna-directed dna polymerase from mobile element jockey-like	3	0	0	0	0	0	0	0
orthomcl11193	PREDICTED: uncharacterized protein LOC101898783	3	0	0	0	0	0	0	0
orthomcl11194	loc798124 protein	3	0	0	0	0	0	0	0
orthomcl11195	zinc finger protein 850-like isoform x1;zinc finger protein 337 isoform 2;zinc finger protein 850-like	3	0	0	0	0	0	0	0
orthomcl11196	PREDICTED: hypothetical protein LOC100575621	3	0	0	0	0	0	0	0
orthomcl11197	unnamed	3	0	0	0	0	0	0	0
orthomcl11198	stearoyl-coa desaturase	1	0	0	0	0	0	1	1
orthomcl11199	cre-dao-5 protein;fg-gap repeat-containing protein;isoform c	3	0	0	0	0	0	0	0
orthomcl112	hypothetical protein DAPPUDRAFT_243859;hypothetical protein DAPPUDRAFT_265447;hypothetical protein DAPPUDRAFT_333453;hypothetical protein DAPPUDRAFT_340022;hypothetical protein DAPPUDRAFT_333522;hypothetical protein DAPPUDRAFT_105633;hypothetical protein DAPPUDRAFT_271658;hypothetical protein DAPPUDRAFT_244039;hypothetical protein DAPPUDRAFT_120303;hypothetical protein DAPPUDRAFT_267579;hypotheti…	0	60	0	0	0	0	0	0
orthomcl1120	e3 ubiquitin-protein ligase march3;e3 ubiquitin-protein ligase march2-like isoform 2;e3 ubiquitin-protein ligase march3-like;e3 ubiquitin-protein ligase march2;e3 ubiquitin-protein ligase march2 isoform x2;e3 ubiquitin-protein ligase march2-like;membrane associated ring	3	0	1	0	2	1	3	2
orthomcl11200	PREDICTED: hypothetical protein LOC100574253;PREDICTED: hypothetical protein LOC100568659	3	0	0	0	0	0	0	0
orthomcl11201	nuclease harbi1-like	3	0	0	0	0	0	0	0
orthomcl11202	atrial natriuretic peptide receptor 1-like;receptor type guanylyl cyclase	2	0	0	0	0	0	1	0
orthomcl11203	probable ubiquitin-conjugating enzyme e2 w-like	3	0	0	0	0	0	0	0
orthomcl11204	leucine-rich transmembrane;insulin-like growth factor-binding protein complex acid labile subunit-like;leucine-rich transmembrane protein	1	0	0	0	0	0	1	1
orthomcl11205	neuropeptide y receptor-like	1	0	0	0	0	0	1	1
orthomcl11206	dna pol b2 domain-containing protein	3	0	0	0	0	0	0	0
orthomcl11207	proline-rich receptor-like protein kinase perk2-like;achain solution structure of the brinker dna binding domain in complex with the omb enhancer	1	0	0	0	0	0	1	1
orthomcl11208	leucine-rich repeat-containing protein loc400891-like;ran gtpase-activating protein 1-like;PREDICTED: hypothetical protein LOC100571395	2	0	0	0	0	0	1	0
orthomcl11209	cytokine receptor-like	3	0	0	0	0	0	0	0
orthomcl1121	zinc metalloproteinase nas-13-like;astacin-type metalloprotease;meprin a subunit beta-like;zinc metalloproteinase nas-4;meprin a subunit beta;isoform a	0	0	2	0	10	0	0	0
orthomcl11210	uncharacterized protein LOC100167449 precursor;craniofacial development protein 2-like	3	0	0	0	0	0	0	0
orthomcl11211	udp-glucuronosyltransferase 2c1-like	3	0	0	0	0	0	0	0
orthomcl11212	cell wall protein awa1-like isoform x2	2	0	0	0	0	0	0	1
orthomcl11213	hypothetical protein TcasGA2_TC001708;tipe homolog 4	1	0	0	0	0	0	1	1
orthomcl11214	kal-1 protein	2	0	0	0	0	0	1	0
orthomcl11215	PREDICTED: hypothetical protein LOC100160836;PREDICTED: hypothetical protein LOC100165230;uncharacterized protein LOC100162856	3	0	0	0	0	0	0	0
orthomcl11216	cell wall surface anchor family protein;mortality factor 4-like protein 1-like;chromatin modification-related protein eaf3-like	3	0	0	0	0	0	0	0
orthomcl11217	isoform d;PREDICTED: hypothetical protein LOC100571108	1	0	0	0	0	0	1	1
orthomcl11218	atp-dependent dna helicase;ring-h2 finger protein atl17;snf2 family helicase	3	0	0	0	0	0	0	0
orthomcl11219	atp-binding cassette sub-family g member 4-like;atp-binding cassette sub-family g member 4	3	0	0	0	0	0	0	0
orthomcl1122	golgi-associated plant pathogenesis-related protein 1-like;golgi-associated plant pathogenesis-related protein 1;ves allergen;scp-like extracellular;protein	0	0	1	0	11	0	0	0
orthomcl11220	discoidin domain-containing receptor 2-like	1	0	0	0	0	0	1	1
orthomcl11221	protein lozenge;cg15455 cg15455-pa;runt-like protein	1	0	0	0	0	0	1	1
orthomcl11222	PREDICTED: hypothetical protein LOC100571377 isoform 1;PREDICTED: hypothetical protein LOC100576059;PREDICTED: hypothetical protein LOC100573075	3	0	0	0	0	0	0	0
orthomcl11223	hypothetical protein Phum_PHUM506450;hypothetical protein TcasGA2_TC001971;-trehalose-phosphate synthase	1	0	0	0	0	0	1	1
orthomcl11224	PREDICTED: hypothetical protein LOC100572494	3	0	0	0	0	0	0	0
orthomcl11225	PREDICTED: uncharacterized protein LOC100572738;f-box lrr-repeat protein 13-like;f-box lrr-repeat protein 2-like	3	0	0	0	0	0	0	0
orthomcl11226	ring canal kelch homolog	3	0	0	0	0	0	0	0
orthomcl11227	PREDICTED: hypothetical protein LOC100162289 isoform 2;52 kda repressor of the inhibitor of the protein kinase-like	3	0	0	0	0	0	0	0
orthomcl11228	laccase-like multicopper oxidase 1	1	0	0	0	0	0	1	1
orthomcl11229	PREDICTED: hypothetical protein LOC100574197	3	0	0	0	0	0	0	0
orthomcl1123	GI13922;hypothetical protein CAPTEDRAFT_131255	0	0	1	0	11	0	0	0
orthomcl11230	gtt1p;glutathione s-transferase;eal domain-containing protein	2	0	1	0	0	0	0	0
orthomcl11231	PREDICTED: hypothetical protein LOC100161044;lpxtg-domain-containing protein cell wall anchor partial	3	0	0	0	0	0	0	0
orthomcl11232	reverse transcriptase	3	0	0	0	0	0	0	0
orthomcl11233	reverse transcriptase and rnase h;pol protein	3	0	0	0	0	0	0	0
orthomcl11234	fau protein;isoform f	1	0	0	0	0	0	1	1
orthomcl11235	PREDICTED: hypothetical protein LOC100572766;PREDICTED: hypothetical protein LOC100573804	3	0	0	0	0	0	0	0
orthomcl11236	zn-finger in ran-binding protein	3	0	0	0	0	0	0	0
orthomcl11237	heat shock protein 70 partial;heat shock protein 70	3	0	0	0	0	0	0	0
orthomcl11238	trans-acting t-cell-specific transcription factor gata-3 isoform x1;gata transcription factor gatab-2;gata4 transcription factor	3	0	0	0	0	0	0	0
orthomcl11239	facilitated trehalose transporter tret1-like	3	0	0	0	0	0	0	0
orthomcl1124	x-ray repair cross-complementing protein 5-like;x-ray repair cross-complementing protein 5;protein fam73b;ku p80 dna helicase	6	0	1	1	1	1	1	1
orthomcl11240	s-formylglutathione hydrolase	3	0	0	0	0	0	0	0
orthomcl11241	PREDICTED: hypothetical protein LOC100568976;PREDICTED: hypothetical protein LOC100574273;PREDICTED: hypothetical protein LOC100572909	3	0	0	0	0	0	0	0
orthomcl11242	rims-binding protein 2;PREDICTED: hypothetical protein LOC100574257	2	0	0	0	0	0	0	1
orthomcl11243	cg17600 cg17600-pa	1	0	0	0	0	0	1	1
orthomcl11244	bmp-induced factor;zinc finger protein and btb domain-containing	1	0	0	0	0	0	1	1
orthomcl11245	unnamed	3	0	0	0	0	0	0	0
orthomcl11246	PREDICTED: hypothetical protein LOC100574200 isoform 2;late cornified envelope-like proline-rich protein 1- partial;PREDICTED: hypothetical protein LOC100575507	3	0	0	0	0	0	0	0
orthomcl11247	lim homeobox protein	1	0	0	0	0	0	1	1
orthomcl11248	abc transporter g family member 23-like	3	0	0	0	0	0	0	0
orthomcl11249	myb-like protein x-like;PREDICTED: hypothetical protein LOC100570282	1	0	1	0	0	0	0	1
orthomcl1125	sodium- and chloride-dependent glycine transporter 2-like	0	0	0	2	0	9	0	1
orthomcl11250	PREDICTED: hypothetical protein LOC100569552;cg32040 cg32040-pa	1	0	0	0	0	0	1	1
orthomcl11251	dna polymerase v subunit;protein umud;protein sama	3	0	0	0	0	0	0	0
orthomcl11252	unnamed	3	0	0	0	0	0	0	0
orthomcl11253	family transcription regulator;cytochrome c peroxidase	3	0	0	0	0	0	0	0
orthomcl11254	conserved plasmodium protein;viral a-type inclusion protein	3	0	0	0	0	0	0	0
orthomcl11255	biorientation of chromosomes in cell division protein 1-like 1-like isoform x2;synaptonemal complex protein	1	0	0	0	0	0	1	1
orthomcl11256	2-keto-3-deoxygluconate kinase;ribokinase-like protein;2-dehydro-3-deoxygluconokinase	3	0	0	0	0	0	0	0
orthomcl11257	unnamed	3	0	0	0	0	0	0	0
orthomcl11258	zinc finger protein;zinc finger protein 347-like	1	0	0	0	0	0	1	1
orthomcl11259	PREDICTED: hypothetical protein LOC100572536;transposable element p transposase	3	0	0	0	0	0	0	0
orthomcl1126	collagen alpha-1 chain-like	0	0	0	3	0	9	0	0
orthomcl11260	piggybac transposable element-derived protein 3-like;piggybac transposable element-derived protein 4-like	3	0	0	0	0	0	0	0
orthomcl11261	zinc finger	1	0	0	0	0	0	1	1
orthomcl11262	neuropeptide-like precursor 1;neuropeptide-like 1	1	0	1	0	0	0	0	1
orthomcl11263	jerky protein homolog-like;PREDICTED: uncharacterized protein K02A2.6-like;zinc finger protein	3	0	0	0	0	0	0	0
orthomcl11264	alpha-tocopherol transfer	1	0	0	0	0	0	1	1
orthomcl11265	senescence-associated protein	3	0	0	0	0	0	0	0
orthomcl11266	ras and ef-hand domain-containing protein	1	0	1	0	0	1	0	0
orthomcl11267	cuticle protein;PREDICTED: hypothetical protein LOC100574532	3	0	0	0	0	0	0	0
orthomcl11268	protein max-like	3	0	0	0	0	0	0	0
orthomcl11269	hypothetical protein EAG_07646	3	0	0	0	0	0	0	0
orthomcl1127	phospholipase ddhd1;phospholipase ddhd1-like	7	0	0	2	1	1	1	0
orthomcl11270	PREDICTED: hypothetical protein LOC100571377 isoform 1;PREDICTED: hypothetical protein LOC100573679	3	0	0	0	0	0	0	0
orthomcl11271	another transcription unit;PREDICTED: hypothetical protein LOC100159312, partial	2	0	0	0	0	0	1	0
orthomcl11272	ionotropic glutamate receptor-invertebrate	1	0	0	0	0	0	0	2
orthomcl11273	osiris 2	1	0	0	0	0	0	1	1
orthomcl11274	zinc finger protein 567-like;zinc finger protein 271-like	3	0	0	0	0	0	0	0
orthomcl11275	zinc finger and btb domain-containing protein 47;zbtb8, putative;hypothetical protein TcasGA2_TC006132	1	0	0	0	0	0	1	1
orthomcl11276	serotonin receptor;5-ht2;d dopamine receptor a	1	0	0	0	0	0	1	1
orthomcl11277	PREDICTED: hypothetical protein LOC100570643;PREDICTED: hypothetical protein LOC100570739;chromobox protein homolog 3	3	0	0	0	0	0	0	0
orthomcl11278	e3 ubiquitin-protein ligase march3	1	0	0	0	0	0	1	1
orthomcl11279	PREDICTED: hypothetical protein LOC100572268;PREDICTED: hypothetical protein LOC100569950	3	0	0	0	0	0	0	0
orthomcl1128	tbc1 domain family member 9	1	0	3	2	1	1	1	3
orthomcl11280	PREDICTED: hypothetical protein LOC100574695;hypothetical protein X777_16314;hypothetical protein X777_06934	3	0	0	0	0	0	0	0
orthomcl11281	tigger transposable element-derived protein 6-like	3	0	0	0	0	0	0	0
orthomcl11282	orf	3	0	0	0	0	0	0	0
orthomcl11283	sumo ligase;cardiolipin synthetase	3	0	0	0	0	0	0	0
orthomcl11284	fatty acyl- reductase cg5065-like	1	0	0	0	0	0	1	1
orthomcl11285	PREDICTED: hypothetical protein LOC100167494;conserved hypothetical protein;isoform a	1	0	0	0	0	0	1	1
orthomcl11286	PREDICTED: hypothetical protein LOC100571318;PREDICTED: hypothetical protein LOC100162746 isoform 1;PREDICTED: hypothetical protein LOC100574069	3	0	0	0	0	0	0	0
orthomcl11287	hypothetical protein Phum_PHUM285610;isoform a	1	0	0	0	0	0	1	1
orthomcl11288	hypothetical protein TcasGA2_TC010371;PREDICTED: hypothetical protein LOC100168377;coiled-coil domain-containing protein 37-like	1	0	0	0	0	0	1	1
orthomcl11289	ribosomal protein s18;sporozoite threonine-asparagine-rich protein;protein	3	0	0	0	0	0	0	0
orthomcl1129	hypothetical protein BRAFLDRAFT_121225;protein nlrc3-like;lrr and pyd domains-containing protein 3-like;nlrc4_xentr ame: full=nlr family card domain-containing protein 4 ame: full=ice protease-activating factor short=ipaf;lrr and pyd domains-containing protein 12-like isoform x2	0	0	0	4	0	8	0	0
orthomcl11290	PREDICTED: hypothetical protein LOC100570389;mitochondrial import receptor subunit tom40 homolog;52 kda repressor of the inhibitor of the protein kinase-like	3	0	0	0	0	0	0	0
orthomcl11291	odorant-binding protein 59a;odorant-binding protein partial;odorant binding protein 22	1	0	0	0	0	0	1	1
orthomcl11292	leucine-rich repeat-containing protein 24;leucine-rich repeat-containing protein 24-like isoform x1	1	0	0	0	0	0	1	1
orthomcl11293	dentin sialophospho isoform x2;hypothetical protein TcasGA2_TC003555;PREDICTED: hypothetical protein LOC100571340, partial	2	0	0	0	0	0	0	1
orthomcl11294	ribonuclease p mrp subunit	1	0	0	0	0	0	1	1
orthomcl11295	zinc finger protein xfin-like;zinc finger protein xfin	1	0	0	0	0	0	1	1
orthomcl11296	zinc finger protein 862-like	3	0	0	0	0	0	0	0
orthomcl11297	serine arginine repetitive matrix protein 2-like isoform x1	1	0	0	0	0	0	1	1
orthomcl11298	PREDICTED: hypothetical protein LOC100568525;upf0439 protein c9orf30-like protein	3	0	0	0	0	0	0	0
orthomcl11299	novel protein dna polymerases	3	0	0	0	0	0	0	0
orthomcl113	hypothetical protein TcasGA2_TC005110;transposase-like protein;transposable element tc3 transposase;zinc finger bed domain-containing protein 4-like;hypothetical protein TcasGA2_TC004173	55	0	0	0	0	0	0	4
orthomcl1130	fad synthetase;fad synthase;fad synthase-like;integrator complex subunit 7;fad synthase isoform x2	1	1	1	2	1	2	2	2
orthomcl11300	unnamed	3	0	0	0	0	0	0	0
orthomcl11301	t-complex protein 1 subunit theta-like	3	0	0	0	0	0	0	0
orthomcl11302	allatostatin cc preprohormone	1	0	0	0	0	1	0	1
orthomcl11303	reverse partial	3	0	0	0	0	0	0	0
orthomcl11304	follicle cell protein 3c;fcp3c	1	0	0	0	0	0	1	1
orthomcl11305	reverse partial;rna-directed dna polymerase from mobile element jockey-like	3	0	0	0	0	0	0	0
orthomcl11306	transcription factor hes-4	1	0	0	0	0	0	1	1
orthomcl11307	PREDICTED: hypothetical protein LOC100574512;PREDICTED: hypothetical protein LOC100572419;PREDICTED: hypothetical protein LOC100576025	3	0	0	0	0	0	0	0
orthomcl11308	cg12164 cg12164-pa	1	0	0	0	0	0	1	1
orthomcl11309	PREDICTED: hypothetical protein LOC100162028	3	0	0	0	0	0	0	0
orthomcl1131	zinc finger c3h1 domain-containing protein;spondin-1-like;spondin-like protein;spondin-1-like isoform 3;spondin-1;thrombospondin type 1 domain protein;spondin-1-like isoform x6	2	1	1	1	1	1	2	3
orthomcl11310	nitrite reductase;siroheme synthase	3	0	0	0	0	0	0	0
orthomcl11311	PREDICTED: hypothetical protein LOC100165674	3	0	0	0	0	0	0	0
orthomcl11312	PREDICTED: hypothetical protein LOC100165564;PREDICTED: hypothetical protein LOC100162803;PREDICTED: hypothetical protein LOC100570914	3	0	0	0	0	0	0	0
orthomcl11313	PREDICTED: similar to conserved hypothetical protein;centrosomal protein of 112 kda-like;hypothetical protein D910_11253	1	0	0	0	0	0	1	1
orthomcl11314	probable glutamate receptor-like;mitogen-activated protein kinase-binding protein 1-like isoform x2;glutamate receptor delta-2 subunit-like	2	0	0	0	0	0	0	1
orthomcl11315	iron complex transport system permease;ferrichrome abc transporter permease;iron-siderophore abc transporter permease	3	0	0	0	0	0	0	0
orthomcl11316	PREDICTED: hypothetical protein LOC100573337;duplicated homeodomain-like superfamily protein isoform 2;mucin transmembrane	3	0	0	0	0	0	0	0
orthomcl11317	fatty acyl- reductase cg8306-like	1	0	0	0	0	0	1	1
orthomcl11318	PREDICTED: hypothetical protein LOC100575807	3	0	0	0	0	0	0	0
orthomcl11319	tpa: endonuclease-reverse transcriptase;reverse transcriptase;52 kda repressor of the inhibitor of the protein kinase-like	3	0	0	0	0	0	0	0
orthomcl1132	ddb1- and cul4-associated factor-like 1-like;protein vprbp;protein vprbp-like	5	1	1	1	1	1	1	1
orthomcl11320	PREDICTED: uncharacterized protein LOC100569855;PREDICTED: hypothetical protein LOC100569855	3	0	0	0	0	0	0	0
orthomcl11321	replicase polyprotein 1a	1	0	0	0	0	0	1	1
orthomcl11322	PREDICTED: hypothetical protein LOC100575479;PREDICTED: hypothetical protein LOC100575622;PREDICTED: hypothetical protein LOC100568583	3	0	0	0	0	0	0	0
orthomcl11323	PREDICTED: hypothetical protein LOC100574353	3	0	0	0	0	0	0	0
orthomcl11324	tar rna binding;probable risc-loading complex subunit brafldraft_242885-like	2	0	0	0	0	0	1	0
orthomcl11325	gamma-tubulin complex component 3-like;PREDICTED: hypothetical protein LOC100573193	3	0	0	0	0	0	0	0
orthomcl11326	PREDICTED: hypothetical protein LOC100572527;PREDICTED: hypothetical protein LOC100570124	3	0	0	0	0	0	0	0
orthomcl11327	rna-directed dna polymerase from mobile element jockey-like;line-1 retrotransposon-like	3	0	0	0	0	0	0	0
orthomcl11328	cg15649 cg15649-pa;isoform a	1	0	0	0	0	0	1	1
orthomcl11329	PREDICTED: hypothetical protein LOC100165262;PREDICTED: hypothetical protein LOC100651360;hypothetical protein Phum_PHUM157000	1	0	1	0	0	0	1	0
orthomcl1133	mosc domain-containing protein mitochondrial;mosc domain-containing protein mitochondrial-like	0	2	2	2	1	2	2	1
orthomcl11330	general transcription factor ii-i repeat domain-containing protein 2-like	2	0	0	0	0	0	0	1
orthomcl11331	annexin b13a;annexin b11 isoform a;annexin-b9-like isoform x1	3	0	0	0	0	0	0	0
orthomcl11332	PREDICTED: hypothetical protein LOC100572413 isoform 2;PREDICTED: hypothetical protein LOC100575174	3	0	0	0	0	0	0	0
orthomcl11333	ubiquitin-conjugating enzyme 9	3	0	0	0	0	0	0	0
orthomcl11334	hypothetical protein TcasGA2_TC002454;wd and tetratricopeptide repeats protein 1-like	3	0	0	0	0	0	0	0
orthomcl11335	rap1 gtpase-activating protein 1-like;rap1 gtpase-activating protein 2-like	1	0	1	0	0	0	1	0
orthomcl11336	unnamed	3	0	0	0	0	0	0	0
orthomcl11337	zinc finger bed domain-containing protein 4-like	3	0	0	0	0	0	0	0
orthomcl11338	aro3p;phospho-2-dehydro-3-deoxyheptonate aldolase	2	0	1	0	0	0	0	0
orthomcl11339	general transcription factor ii-i repeat domain-containing protein 2b-like;PREDICTED: hypothetical protein LOC100570495	3	0	0	0	0	0	0	0
orthomcl1134	e3 ubiquitin-protein ligase hectd1-like;hectd1 protein;e3 ubiquitin-protein ligase hectd1	1	1	3	1	2	1	2	1
orthomcl11340	slit homolog 1	1	0	0	0	0	0	1	1
orthomcl11341	exonuclease c subunit;cell wall-binding protein;viral a-type inclusion protein	3	0	0	0	0	0	0	0
orthomcl11342	fatty acid synthase-like	3	0	0	0	0	0	0	0
orthomcl11343	g-protein coupled octopamine	1	0	0	0	0	0	1	1
orthomcl11344	PREDICTED: hypothetical protein LOC100575186;PREDICTED: hypothetical protein LOC100569027;viral a-type inclusion protein	3	0	0	0	0	0	0	0
orthomcl11345	muscle m-line assembly protein unc-89-like;mediator of replication checkpoint	1	0	0	0	0	0	1	1
orthomcl11346	PREDICTED: uncharacterized protein LOC101891872;PREDICTED: hypothetical protein LOC100652248	3	0	0	0	0	0	0	0
orthomcl11347	amino acid transporter	1	0	0	0	0	0	1	1
orthomcl11348	isoform b;upf0740 protein cg3062-like	1	0	0	0	0	0	1	1
orthomcl11349	serotonin receptor	1	0	0	0	0	0	1	1
orthomcl1135	e3 ubiquitin-protein ligase ubr4-like;purity of isoform a;e3 ubiquitin-protein ligase ubr4	1	1	2	3	2	1	1	1
orthomcl11350	zinc finger protein 782-like;polyglutamine-binding protein 1-like	3	0	0	0	0	0	0	0
orthomcl11351	zinc knuckle domain partial;gag-pol polyprotein precursor;hypothetical protein TcasGA2_TC002325	3	0	0	0	0	0	0	0
orthomcl11352	PREDICTED: hypothetical protein LOC100570034;PREDICTED: hypothetical protein LOC100572027;PREDICTED: hypothetical protein LOC100571195	3	0	0	0	0	0	0	0
orthomcl11353	unc93-like protein	1	0	0	0	0	0	1	1
orthomcl11354	disease resistance protein rpm1;PREDICTED: hypothetical protein LOC100571028;PREDICTED: hypothetical protein LOC100575865	3	0	0	0	0	0	0	0
orthomcl11355	atp-binding cassette sub-family g member 1-like	2	0	0	0	0	0	0	1
orthomcl11356	piggybac transposable element-derived protein 4-like;piggybac transposable element-derived protein 4	3	0	0	0	0	0	0	0
orthomcl11357	PREDICTED: hypothetical protein LOC100574339	3	0	0	0	0	0	0	0
orthomcl11358	potassium channel subfamily k member 18-like;t family of potassium channels protein 18-like	1	0	0	0	0	0	1	1
orthomcl11359	PREDICTED: hypothetical protein LOC100569540	3	0	0	0	0	0	0	0
orthomcl1136	histone-lysine n-methyltransferase 2c- partial;histone-lysine n-methyltransferase 2c-like isoform x12;trithorax- isoform c;histone-lysine n-methyltransferase 2d-like isoform x2;set domain protein;histone-lysine n-methyltransferase 2c-like isoform x11	2	2	2	2	1	1	1	1
orthomcl11360	allophanate hydrolase 2 subunit 2;urea amidolyase;family protein	3	0	0	0	0	0	0	0
orthomcl11361	PREDICTED: hypothetical protein LOC100572048;PREDICTED: hypothetical protein LOC100167008	3	0	0	0	0	0	0	0
orthomcl11362	isoleucyl-trna mitochondrial-like;tpa: cuticle protein;isoform c	3	0	0	0	0	0	0	0
orthomcl11363	daxx-like protein;PREDICTED: hypothetical protein LOC100569546, partial	3	0	0	0	0	0	0	0
orthomcl11364	nose resistant to fluoxetine protein 6-like	3	0	0	0	0	0	0	0
orthomcl11365	pickpocket 7	3	0	0	0	0	0	0	0
orthomcl11366	zinc finger protein 658-like isoform x1	3	0	0	0	0	0	0	0
orthomcl11367	ubiquitin carboxyl-terminal hydrolase 17-like partial;ubiquitin carboxyl-terminal hydrolase 25-like	3	0	0	0	0	0	0	0
orthomcl11368	aldo-keto reductase;-anhydro-d-fructose reductase-like	3	0	0	0	0	0	0	0
orthomcl11369	PREDICTED: hypothetical protein LOC100572386;GA27637;gag-pol polyprotein precursor	3	0	0	0	0	0	0	0
orthomcl1137	filamin-c-like isoform x2;isoform l;isoform i;actin-binding cytoskeleton protein partial;low quality protein: filamin-b-like;isoform f;filamin-a-like isoform x1	1	2	2	1	1	3	1	1
orthomcl11370	testis-specific serine threonine-protein kinase 4-like	1	0	0	0	0	0	1	1
orthomcl11371	PREDICTED: hypothetical protein LOC100573630	3	0	0	0	0	0	0	0
orthomcl11372	nuclease harbi1-like	3	0	0	0	0	0	0	0
orthomcl11373	93 kda serpin;serpin b3-like	1	0	0	0	0	0	1	1
orthomcl11374	unnamed	3	0	0	0	0	0	0	0
orthomcl11375	PREDICTED: hypothetical protein LOC100572312	3	0	0	0	0	0	0	0
orthomcl11376	PREDICTED: hypothetical protein LOC100572438;coiled-coil domain-containing protein c16orf93 homolog;coiled-coil domain-containing protein c16orf93 homolog isoform x2	2	0	0	0	0	0	0	1
orthomcl11377	circadian clock-controlled protein;cg10264 cg10264-pa;high affinity nuclear juvenile hormone binding protein	1	0	0	0	0	0	1	1
orthomcl11378	PREDICTED: hypothetical protein LOC100574875;PREDICTED: hypothetical protein LOC100572370;PREDICTED: hypothetical protein LOC100571544	3	0	0	0	0	0	0	0
orthomcl11379	x-linked retinitis pigmentosa gtpase regulator-interacting protein 1-like;histone acetyltransferase kat6b-like	1	0	0	0	0	0	1	1
orthomcl1138	alpha- -mannosyltransferase alg9;alpha- -mannosyltransferase alg9-like;zinc finger protein 765-like	2	1	2	2	2	1	1	1
orthomcl11380	cathepsin j;cathepsin l-like;cathepsin j-like	1	0	0	0	0	0	1	1
orthomcl11381	serine protease	1	0	0	0	0	0	1	1
orthomcl11382	beta- -n-acetylgalactosaminyltransferase bre-4-like	1	0	0	0	0	1	1	0
orthomcl11383	zinc finger bed domain-containing protein 5-like;zinc finger bed domain-containing protein 5 isoform x1	3	0	0	0	0	0	0	0
orthomcl11384	PREDICTED: hypothetical protein LOC100569980;prostaglandin g h synthase 2-like	3	0	0	0	0	0	0	0
orthomcl11385	conserved plasmodium protein	3	0	0	0	0	0	0	0
orthomcl11386	odorant-binding protein partial	3	0	0	0	0	0	0	0
orthomcl11387	zinc finger mym-type protein 1-like	3	0	0	0	0	0	0	0
orthomcl11388	hypothetical protein TcasGA2_TC010812;hypothetical protein Phum_PHUM613190;PREDICTED: hypothetical protein LOC100164375	1	0	0	0	0	0	1	1
orthomcl11389	conserved hypothetical protein;PREDICTED: similar to conserved hypothetical protein	1	0	0	0	0	0	1	1
orthomcl1139	mgc81609 protein;membralin- partial;orf61 partial;membralin isoform x2;membralin-like;membralin-like isoform x1;membralin isoform 1;membralin isoform x1	5	1	1	1	1	1	1	1
orthomcl11390	tigger transposable element-derived protein 6-like	3	0	0	0	0	0	0	0
orthomcl11391	osiris 12-like protein;osiris 9-like protein;PREDICTED: hypothetical protein LOC100166645	3	0	0	0	0	0	0	0
orthomcl11392	unkown protein;cg15449 cg15449-pa	1	0	0	0	0	0	1	1
orthomcl11393	glycogen debranching enzyme-like;glycogen debranching enzyme;amylo- 6- 4-alpha-glucanotransferase isoform 1	1	0	1	0	0	0	0	1
orthomcl11394	cuticular protein analogous to peritrophins 1-a;PREDICTED: hypothetical protein LOC100573938;isoform a	2	0	0	0	0	0	1	0
orthomcl11395	PREDICTED: hypothetical protein LOC100573701, partial;kda protein in nof-fb transposable element;PREDICTED: hypothetical protein LOC100573939	3	0	0	0	0	0	0	0
orthomcl11396	PREDICTED: uncharacterized protein LOC100167121;PREDICTED: hypothetical protein LOC100167121 isoform 2;PREDICTED: hypothetical protein LOC100167121 isoform 1	3	0	0	0	0	0	0	0
orthomcl11397	scan domain-containing protein 3-like;scan domain-containing protein 3	3	0	0	0	0	0	0	0
orthomcl11398	endonuclease-reverse transcriptase;rna-directed dna polymerase (reverse transcriptase) domain containing protein;line-1 retrotransposon-like	3	0	0	0	0	0	0	0
orthomcl11399	6-phosphofructo-2-kinase fructose- -biphosphatase-like	1	0	0	0	0	0	1	1
orthomcl114	non-structural protein;PREDICTED: hypothetical protein LOC100575275;hypothetical protein;zinc finger bed domain-containing protein 1-like;PREDICTED: hypothetical protein LOC100575787;PREDICTED: hypothetical protein LOC100569117;krab-a domain-containing protein 2-like;zinc finger bed domain-containing protein 4-like;PREDICTED: hypothetical protein LOC100572481;f protein;PREDICTED: hypothetical pro…	58	0	0	0	0	0	0	0
orthomcl1140	glycosyltransferase 25 family member-like;glycosyltransferase 25 family member	2	1	1	2	2	1	2	1
orthomcl11400	nuclease harbi1-like	3	0	0	0	0	0	0	0
orthomcl11401	glia-derived nexin-like;proteinase inhibitor i4 serpin;serpin b6-like	2	0	0	0	0	0	1	0
orthomcl11402	pag-3;zinc finger protein gfi-1b	1	0	0	0	0	0	1	1
orthomcl11403	tubulin polyglutamylase ttll6-like	3	0	0	0	0	0	0	0
orthomcl11404	membrane metallo-endopeptidase-like 1-like;zinc metalloprotease	3	0	0	0	0	0	0	0
orthomcl11405	family type i secretion outer membrane protein;atp-binding protein;family type i secretion membrane fusion protein	3	0	0	0	0	0	0	0
orthomcl11406	parathyroid hormone-responsive b1	3	0	0	0	0	0	0	0
orthomcl11407	PREDICTED: hypothetical protein LOC100571835	3	0	0	0	0	0	0	0
orthomcl11408	nuclease harbi1-like	3	0	0	0	0	0	0	0
orthomcl11409	beta-lactamase-like protein 2 homolog;beta-lactamase-like protein 2;metallo-beta-lactamase domain	3	0	0	0	0	0	0	0
orthomcl1141	wd repeat-containing protein 42a;blood-stage membrane protein ag-1;ddb1- and cul4-associated factor 8;viral a-type inclusion protein;ddb1- and cul4-associated factor 8-like	4	1	1	2	1	1	1	1
orthomcl11410	ets translocation variant 1 isoform x6;erm protein;ets translocation variant 5 isoform x2	1	0	0	0	0	0	1	1
orthomcl11411	insulin-like growth factor-binding protein complex acid labile subunit-like;leucine-rich transmembrane protein	1	0	0	0	0	0	1	1
orthomcl11412	acetyltransferase;family transcriptional regulator	3	0	0	0	0	0	0	0
orthomcl11413	PREDICTED: hypothetical protein LOC100570075;PREDICTED: hypothetical protein LOC100575687	3	0	0	0	0	0	0	0
orthomcl11414	multiple antibiotic resistance protein mara;transcriptional regulator;family transcriptional regulator	3	0	0	0	0	0	0	0
orthomcl11415	gastrula zinc finger protein	1	0	0	0	0	0	1	1
orthomcl11416	ntf2 export factor-like;rna-directed dna polymerase from mobile element jockey-like	3	0	0	0	0	0	0	0
orthomcl11417	zinc finger mym-type protein 1-like;52 kda repressor of the inhibitor of the protein kinase-like	3	0	0	0	0	0	0	0
orthomcl11418	abc transporter g family member 20-like	3	0	0	0	0	0	0	0
orthomcl11419	reverse partial;nuclease harbi1-like	3	0	0	0	0	0	0	0
orthomcl1142	cytoplasmic linker associated protein isoform cra_a;clip-associating protein 2;microtubule associated-protein;clip-associating protein 1-a-like isoform 1;clip-associating protein 2-like isoform 1;clip-associating protein 1-a-like isoform 2	2	1	2	1	3	1	1	1
orthomcl11420	atp synthase subunit mitochondrial-like	3	0	0	0	0	0	0	0
orthomcl11421	f-box only protein 9	3	0	0	0	0	0	0	0
orthomcl11422	kinetochore protein nuf2;probable kinetochore protein nuf2-like;kinetochore nuf2-like protein	3	0	0	0	0	0	0	0
orthomcl11423	reverse transcriptase	3	0	0	0	0	0	0	0
orthomcl11424	cg8600 cg8600-pa;isoform b	1	0	0	0	0	0	1	1
orthomcl11425	thap domain-containing protein 9-like;PREDICTED: hypothetical protein LOC100573376, partial;PREDICTED: hypothetical protein LOC100574527	3	0	0	0	0	0	0	0
orthomcl11426	dc-stamp domain-containing protein 2-like;dc-stamp domain-containing protein 2	1	0	0	0	0	0	1	1
orthomcl11427	reverse transcriptase and rnase h	3	0	0	0	0	0	0	0
orthomcl11428	reverse transcriptase;hypothetical protein D910_09821	3	0	0	0	0	0	0	0
orthomcl11429	general transcription factor ii-i repeat domain-containing protein 2-like	3	0	0	0	0	0	0	0
orthomcl1143	suppressor of cytokine signaling 6;ubiquitin-conjugating enzyme e2 g2;suppressor of cytokine signaling 7	2	1	1	2	1	2	1	2
orthomcl11430	trehalase- partial;membrane-bound trehalase	3	0	0	0	0	0	0	0
orthomcl11431	PREDICTED: hypothetical protein LOC100571572	3	0	0	0	0	0	0	0
orthomcl11432	transcriptional regulator atrx-like	3	0	0	0	0	0	0	0
orthomcl11433	odorant receptor;PREDICTED: hypothetical protein LOC100571645;odorant receptor r3	3	0	0	0	0	0	0	0
orthomcl11434	PREDICTED: hypothetical protein LOC100570422;PREDICTED: hypothetical protein LOC100575895;titin isoform x13	3	0	0	0	0	0	0	0
orthomcl11435	hypothetical protein PROLAC_050	3	0	0	0	0	0	0	0
orthomcl11436	mitochondrial-like;viral a-type inclusion protein;sodium channel and clathrin linker 1	1	0	0	0	0	0	1	1
orthomcl11437	unnamed	3	0	0	0	0	0	0	0
orthomcl11438	hat family dimerization domain protein;52 kda repressor of the inhibitor of the protein kinase-like	3	0	0	0	0	0	0	0
orthomcl11439	unnamed	3	0	0	0	0	0	0	0
orthomcl1144	zinc transporter zip3-like;zinc iron transporter	3	1	2	0	1	1	1	3
orthomcl11440	unnamed	3	0	0	0	0	0	0	0
orthomcl11441	transcription initiation factor tfiid subunit 1-like isoform x2;PREDICTED: hypothetical protein LOC100571266;translation initiation factor 2	2	0	0	0	0	0	1	0
orthomcl11442	sodium-independent sulfate anion transporter-like	3	0	0	0	0	0	0	0
orthomcl11443	unnamed	0	0	2	0	1	0	0	0
orthomcl11444	PREDICTED: hypothetical protein;hypothetical protein BRAFLDRAFT_128634	0	0	1	0	1	1	0	0
orthomcl11445	unnamed	0	0	2	0	1	0	0	0
orthomcl11446	homeobox protein orthopedia-like;orthopedia homeobox	1	0	0	0	1	0	1	0
orthomcl11447	actin-binding cytoskeleton protein filamin;filamin-b isoform 4;isoform b	0	0	2	0	1	0	0	0
orthomcl11448	upf0326 protein fam152b	0	0	1	0	1	0	0	1
orthomcl11449	vitellogenin 1;dehydrodolichyl diphosphate synthase-like;vitellogenin fused with superoxide dismutase	1	0	1	0	1	0	0	0
orthomcl1145	catalase	1	1	2	1	2	2	1	2
orthomcl11450	unnamed	0	0	1	0	2	0	0	0
orthomcl11451	unnamed	0	0	2	0	1	0	0	0
orthomcl11452	oligopeptide transporter;peptide transporter family 1-like	0	0	1	0	1	0	1	0
orthomcl11453	unnamed	0	0	2	0	1	0	0	0
orthomcl11454	3 beta-hydroxysteroid dehydrogenase delta 5--	0	0	1	0	1	1	0	0
orthomcl11455	solute carrier family 22 member 3;organic cation transporter;solute carrier family 22 member 6-a	0	0	2	0	1	0	0	0
orthomcl11456	chorion peroxidase-like;peroxidasin homolog	0	0	2	0	1	0	0	0
orthomcl11457	unnamed	0	0	1	0	2	0	0	0
orthomcl11458	melanoma-associated antigen d2;melanoma-associated antigen b10-like	1	0	1	0	1	0	0	0
orthomcl11459	ccr4-not transcription complex subunit 6-like;ccr4-not transcription complex subunit 6-like isoform x4	0	0	0	0	1	0	1	1
orthomcl1146	calcitonin receptor;corticotropin-releasing factor receptor 2;calcitonin receptor-like;class b secretin-like g-protein coupled receptor;calcitonin gene-related peptide type 1 receptor-like	2	1	1	1	2	2	1	2
orthomcl11460	zinc finger protein 180- partial;zinc finger protein 420-like;oocyte zinc finger protein 6-like	0	0	1	0	1	0	0	1
orthomcl11461	androglobin isoform x2;calpain-7-like partial;calpain-7-like protein	1	0	0	0	1	0	1	0
orthomcl11462	cytochrome p450 2j2-like;cytochrome p450 2u1-like	0	0	1	0	1	1	0	0
orthomcl11463	unnamed	0	0	2	0	1	0	0	0
orthomcl11464	creb binding protein;creb-binding protein	0	0	2	0	1	0	0	0
orthomcl11465	PREDICTED: hypothetical protein LOC552102;proteasome assembly chaperone 1	0	0	1	0	1	0	1	0
orthomcl11466	tropomyosin;tropomyosin invertebrate	0	0	1	0	1	0	0	1
orthomcl11467	mosc domain-containing protein mitochondrial;mosc domain-containing protein mitochondrial-like	0	0	2	0	1	0	0	0
orthomcl11468	intradiol ring-cleavage dioxygenase	0	0	2	0	1	0	0	0
orthomcl11469	unnamed	0	0	1	0	2	0	0	0
orthomcl1147	cathepsin c;dipeptidyl peptidase 1	0	1	0	2	0	9	0	0
orthomcl11470	unnamed	0	0	0	0	3	0	0	0
orthomcl11471	glucosyl glucuronosyl transferases;isoform b	0	0	1	0	2	0	0	0
orthomcl11472	mrna-capping enzyme-like	2	0	0	0	1	0	0	0
orthomcl11473	unnamed	0	0	2	0	1	0	0	0
orthomcl11474	unnamed	0	0	2	0	1	0	0	0
orthomcl11475	seminal fluid protein 33a3;kazal-type proteinase inhibitor	0	0	1	0	1	0	0	1
orthomcl11476	short chain dehydrogenase reductase family protein;retinol dehydrogenase 11	0	0	1	0	2	0	0	0
orthomcl11477	iron-regulated protein;uncharacterized iron-regulated protein	0	0	2	0	1	0	0	0
orthomcl11478	exportin-2-like;nuclear export receptor cse1 cas importin beta partial	1	0	1	0	1	0	0	0
orthomcl11479	carboxypeptidase a-like;zinc carboxypeptidase a 1-like	0	0	2	0	1	0	0	0
orthomcl1148	armadillo segment polarity;armadillo segment polarity protein	2	1	1	1	1	1	3	2
orthomcl11480	unnamed	0	0	2	0	1	0	0	0
orthomcl11481	dbh-like monooxygenase protein 2 homolog	0	0	0	0	3	0	0	0
orthomcl11482	acylamino-acid-releasing enzyme	0	0	1	0	2	0	0	0
orthomcl11483	cug-bp- and etr-3-like factor 6;cug triplet rna binding protein isoform cra_d;cugbp elav-like family member 2-like	0	0	1	0	1	0	1	0
orthomcl11484	AGAP000706-PA;gametocyte-specific factor 1	0	0	1	0	2	0	0	0
orthomcl11485	wd repeat-containing protein 65-like;wd repeat-containing protein 65	0	0	0	0	1	0	2	0
orthomcl11486	protein llp homolog	1	0	0	0	1	0	0	1
orthomcl11487	unnamed	0	0	0	0	3	0	0	0
orthomcl11488	c-terminal pdz ligand of neuronal nitric oxide synthase protein;carboxyl-terminal pdz ligand of neuronal nitric oxide synthase partial;carboxyl-terminal pdz ligand of neuronal nitric oxide synthase protein	0	0	1	0	1	0	1	0
orthomcl11489	cg8920 cg8920-pb;mitochondrial ribosome recycling factor;hsp90 co-chaperone	0	0	2	0	1	0	0	0
orthomcl1149	protein shroom;bestrophin partial	2	2	2	1	0	1	2	2
orthomcl11490	hypothetical protein Phum_PHUM207330;isoform b	0	0	0	0	1	0	1	1
orthomcl11491	protein fam154b-like;protein fam154a-like;protein fam154a	0	0	0	0	3	0	0	0
orthomcl11492	unnamed	0	0	2	0	1	0	0	0
orthomcl11493	hypothetical protein Tola_1865;pf09347 domain protein;aminomethyltransferase protein	1	0	1	0	1	0	0	0
orthomcl11494	cg13313 cg13313-pa	0	0	2	0	1	0	0	0
orthomcl11495	28s ribosomal protein mitochondrial-like;28s ribosomal protein mitochondrial	0	0	0	0	1	1	0	1
orthomcl11496	mannan-binding lectin;isoform a	0	0	1	0	2	0	0	0
orthomcl11497	gametocyte-specific factor 1-like;GH14602	0	0	1	0	2	0	0	0
orthomcl11498	unnamed	0	0	1	0	2	0	0	0
orthomcl11499	unnamed	0	0	0	0	3	0	0	0
orthomcl115	heat shock 70 kda protein cognate 3;heat shock 70 kda protein cognate 4-like isoform 2;heat shock 70 kda protein cognate 4;heat shock protein 70 kda;heat shock protein 70 b2;heat shock 70 kda protein cognate 5-like;heat shock 70 kda;heat shock cognate 70 protein;heat shock protein 70	10	7	3	7	5	11	6	9
orthomcl1150	tsc22 domain family protein 1 isoform x3;protein class 2 f isoform;tsc22 domain family protein 1;protein class 2 f g isoform-like isoform x3;isoform d;isoform e;protein class 2 isoform;tsc22 domain family protein 2-like;protein class 2 f g isoform-like isoform x2	2	1	2	3	0	2	1	1
orthomcl11500	serine protease family	0	0	0	0	3	0	0	0
orthomcl11501	prostamide prostaglandin f synthase	0	0	1	0	2	0	0	0
orthomcl11502	dna-directed rna polymerase ii subunit rpb1;control protein hctl034;chitin binding peritrophin-	1	0	1	0	1	0	0	0
orthomcl11503	unnamed	0	0	2	0	1	0	0	0
orthomcl11504	PREDICTED: uncharacterized protein LOC101461666	1	0	1	0	1	0	0	0
orthomcl11505	upf0764 protein c16orf89 homolog	0	0	2	0	1	0	0	0
orthomcl11506	unnamed	0	0	2	0	1	0	0	0
orthomcl11507	dpy30 domain-containing protein 1;dpy30 domain-containing protein 2	0	0	0	0	1	0	1	1
orthomcl11508	unnamed	0	0	2	0	1	0	0	0
orthomcl11509	carboxypeptidase d-like;carboxypeptidase d	0	0	1	0	1	0	0	1
orthomcl1151	nuclear pore complex protein nup155-like isoform x1;nuclear pore complex protein nup155 isoform x1;nuclear pore complex protein nup155	3	2	1	2	1	1	1	1
orthomcl11510	poly;poly(adp-ribose) polymerase	0	0	1	0	2	0	0	0
orthomcl11511	riken cdna 1700026d08 gene;chromosome 15 open reading frame 26;cg34457 cg34457-pa	1	0	0	0	1	0	0	1
orthomcl11512	lethal isoform a;lethal isoform l	0	0	1	0	2	0	0	0
orthomcl11513	poly(adp-ribose) glycohydrolase-like;poly(adp-ribose) glycohydrolase	0	0	0	0	3	0	0	0
orthomcl11514	pancreatic lipase-related protein 2;neutral lipase;lipase	0	0	0	0	3	0	0	0
orthomcl11515	zinc finger protein 276-like;zinc finger protein 479	0	0	2	0	1	0	0	0
orthomcl11516	isoform a;elongation of very long chain fatty acids protein 6-like	0	0	0	0	3	0	0	0
orthomcl11517	contactin;Contactin	1	0	1	0	1	0	0	0
orthomcl11518	uncharacterized conserved protein ucp028431	0	0	2	0	1	0	0	0
orthomcl11519	cyclopropane-fatty-acyl-phospholipid synthase	1	0	1	0	1	0	0	0
orthomcl1152	hexosaminidase d-like	1	2	1	2	1	2	1	2
orthomcl11520	unnamed	0	0	2	0	1	0	0	0
orthomcl11521	venom carboxylesterase-6-like;carboxyl choline esterase cce006c;esterase b1	0	0	0	0	3	0	0	0
orthomcl11522	transmembrane protein 214-like	0	0	1	0	1	0	0	1
orthomcl11523	heparan-alpha-glucosaminide n-acetyltransferase;conserved hypothetical protein	0	0	2	0	1	0	0	0
orthomcl11524	hypothetical protein EAG_10292;hypothetical protein EAI_02279	0	0	1	0	2	0	0	0
orthomcl11525	lish domain-containing protein armc9-like;lish domain-containing protein armc9	1	0	1	0	1	0	0	0
orthomcl11526	unnamed	0	0	0	0	3	0	0	0
orthomcl11527	unnamed	0	0	1	0	2	0	0	0
orthomcl11528	unnamed	0	0	0	0	3	0	0	0
orthomcl11529	unnamed	0	0	0	0	3	0	0	0
orthomcl1153	ral gtpase-activating protein subunit alpha-2-like protein;probable rho gtpase-activating protein cg5521-like isoform 2;probable rho gtpase-activating protein cg5521-like;garnl1 partial;probable rho gtpase-activating protein cg5521-like isoform 1	1	1	2	3	1	1	1	2
orthomcl11530	2og-fe oxygenase superfamily protein;senescence-associated nodulin 1a;2-oxoacid-dependent dioxygenase	0	0	2	0	1	0	0	0
orthomcl11531	protein	0	0	1	0	2	0	0	0
orthomcl11532	transmembrane protein 20-like	0	0	2	0	1	0	0	0
orthomcl11533	cg5783 cg5783-pa;gnat family;gcn5-related n-acetyltransferase	0	0	2	0	1	0	0	0
orthomcl11534	cation channel sperm-associated protein 4	0	0	0	0	3	0	0	0
orthomcl11535	cg16959 cg16959-pa;hypothetical protein DAPPUDRAFT_315199	0	0	1	0	2	0	0	0
orthomcl11536	cytochrome p-;cytochrome family subfamily polypeptide 26-like;cytochrome p450 2u1-like	0	0	0	0	3	0	0	0
orthomcl11537	cathepsin l;cathepsin s	0	0	1	0	2	0	0	0
orthomcl11538	pban-type neuropeptides-like;pheromone biosynthesis activating neuropeptide	0	0	0	0	1	0	1	1
orthomcl11539	letm1 and ef-hand domain-containing protein anon- mitochondrial-like	0	0	1	0	2	0	0	0
orthomcl1154	chemosensory protein 13 precursor;chemosensory protein 1;protein serine threonine;chemosensory protein 6;chemosensory protein;chemosensory protein 9;ejaculatory bulb-specific protein 3-like;chemosensory binding protein	1	2	1	0	1	0	1	6
orthomcl11540	glucan endo- -beta-d-glucosidase	0	0	1	0	2	0	0	0
orthomcl11541	catalase	0	0	1	0	2	0	0	0
orthomcl11542	ethanolamine kinase 1-like	0	0	0	0	2	0	1	0
orthomcl11543	c2 domain containing protein;copine viii;protein nra- isoform b	0	0	1	0	2	0	0	0
orthomcl11544	unnamed	0	0	1	0	2	0	0	0
orthomcl11545	ankyrin repeat and lem domain-containing protein 1-like	0	0	1	0	2	0	0	0
orthomcl11546	serine proteinase stubble-like;isoform a	0	0	1	0	2	0	0	0
orthomcl11547	low quality protein: probable atp-dependent rna helicase dhx35-like;cg4585 cg4585-pa;hypothetical conserved protein	0	0	1	0	2	0	0	0
orthomcl11548	unnamed	0	0	1	0	2	0	0	0
orthomcl11549	unnamed	0	0	1	0	2	0	0	0
orthomcl1155	dna polymerase iv;dna polymerase;dna polymerase eta;dna polymerase eta-like	1	1	2	2	3	1	1	1
orthomcl11550	carbonic anhydrase 4-like	0	0	0	0	3	0	0	0
orthomcl11551	unnamed	0	0	0	0	3	0	0	0
orthomcl11552	unnamed	0	0	0	0	3	0	0	0
orthomcl11553	2 -5 -oligoadenylate synthase 3	0	0	0	0	3	0	0	0
orthomcl11554	conserved hypothetical protein;riken cdna isoform cra_a;chromosome 11 open reading frame 70	1	0	0	0	1	0	1	0
orthomcl11555	upf0573 protein c2orf70 homolog	0	0	0	0	1	0	1	1
orthomcl11556	ubiquitin-like protein 1;60s ribosomal protein l40;viral ubiquitin	0	0	0	0	3	0	0	0
orthomcl11557	leucine-rich repeat-containing protein 34	0	0	0	0	1	0	1	1
orthomcl11558	unnamed	0	0	0	0	3	0	0	0
orthomcl11559	juvenile hormone epoxide hydrolase 1-like	0	0	2	0	1	0	0	0
orthomcl1156	carbonyl reductase	5	1	2	1	1	1	0	1
orthomcl11560	unnamed	0	0	0	0	3	0	0	0
orthomcl11561	zinc finger protein;zinc finger protein 271 (zinc finger protein 7) (zinc finger protein znfphex133) (epstein-barr virus-induced zinc finger protein) (znf-eb) (ct-zfp48) (zinc finger protein;zinc finger protein 576	1	0	0	0	2	0	0	0
orthomcl11562	carbohydrate binding family 6;beta and gamma crystallin	0	0	2	0	1	0	0	0
orthomcl11563	chemosensory protein	0	0	1	0	2	0	0	0
orthomcl11564	unnamed	0	0	1	0	2	0	0	0
orthomcl11565	camp-dependent protein kinase catalytic;camp-dependent protein kinase catalytic subunit	0	0	1	0	1	0	1	0
orthomcl11566	vitamin d 25-hydroxylase-like;cytochrome p450 2u1-like	0	0	0	0	3	0	0	0
orthomcl11567	star protein;hypothetical protein DAPPUDRAFT_325755;protein star	0	0	1	0	2	0	0	0
orthomcl11568	unnamed	0	0	2	0	1	0	0	0
orthomcl11569	unnamed	0	0	0	0	3	0	0	0
orthomcl1157	tbc domain-containing protein kinase-like protein;tbc domain-containing protein kinase-like;tbc domain-containing protein kinase-like isoform x1;tbc1 domain containing kinase	1	1	2	2	3	1	1	1
orthomcl11570	elongation of very long chain fatty acids protein 6-like	0	0	1	0	2	0	0	0
orthomcl11571	unnamed	0	0	0	0	3	0	0	0
orthomcl11572	domon domain-containing protein cg14681-like;isoform b;isoform e	0	0	0	0	3	0	0	0
orthomcl11573	unnamed	0	0	1	0	2	0	0	0
orthomcl11574	unnamed	0	0	0	0	3	0	0	0
orthomcl11575	hypothetical protein Dmas2_06305	0	0	1	0	2	0	0	0
orthomcl11576	stress response rci;plasma membrane proteolipid 3	0	0	0	0	3	0	0	0
orthomcl11577	unnamed	0	0	0	0	3	0	0	0
orthomcl11578	o-methyltransferase;caffeoyl- o-methyltransferase	0	0	2	0	1	0	0	0
orthomcl11579	lymphoid-restricted membrane protein	0	0	2	0	1	0	0	0
orthomcl1158	brca1-associated ring domain protein 1-like;PREDICTED: hypothetical protein LOC100166770;ankyrin repeat domain-containing protein 12;brca1-associated ring domain protein 1;cyclin-dependent kinase 4 inhibitor;brca1-associated ring domain protein 1-like isoform x2;surface anchor protein	4	1	1	2	0	1	2	1
orthomcl11580	serine threonine-protein kinase n2;protein kinase c;protein kinase related to protein kinase isoform j	0	0	1	0	1	0	0	1
orthomcl11581	unnamed	0	0	0	0	3	0	0	0
orthomcl11582	aael010062- partial	0	0	1	0	2	0	0	0
orthomcl11583	aminopeptidase n;aminopeptidase n-like	0	0	2	0	1	0	0	0
orthomcl11584	atp gtp binding protein;atp gtp-binding protein	0	0	2	0	1	0	0	0
orthomcl11585	wd repeat-containing protein	0	0	1	0	2	0	0	0
orthomcl11586	carbonyl reductase;dicarbonyl l-xylulose reductase	0	0	1	0	2	0	0	0
orthomcl11587	exonuclease 3 -5 domain-containing protein 1	0	0	1	0	2	0	0	0
orthomcl11588	myosin-1-like isoform x1;cg5690 cg5690-pa;centrobin isoform 1	0	0	0	0	1	0	1	1
orthomcl11589	unnamed	0	0	1	0	2	0	0	0
orthomcl1159	equilibrative nucleoside transporter 1-like isoform 1;equilibrative nucleoside transporter;equilibrative nucleoside transporter 1-like	6	1	1	1	0	1	1	1
orthomcl11590	coiled-coil domain-containing protein 72	0	0	1	0	1	0	0	1
orthomcl11591	upf0545 protein c22orf39 homolog;hypothetical protein DAPPUDRAFT_229695	0	0	2	0	1	0	0	0
orthomcl11592	replication factor c large subunit;PREDICTED: hypothetical protein, partial	0	0	1	0	2	0	0	0
orthomcl11593	hypothetical conserved protein;sperm autoantigenic protein 17-like	0	0	2	0	1	0	0	0
orthomcl11594	cg6142 cg6142-pa;l-sorbose 1-dehydrogenase;glucose dehydrogenase	0	0	0	0	3	0	0	0
orthomcl11595	unnamed	0	0	0	0	3	0	0	0
orthomcl11596	unnamed	0	0	0	0	3	0	0	0
orthomcl11597	unnamed	0	0	0	0	3	0	0	0
orthomcl11598	alcohol dehydrogenase;zn-dependent alcohol dehydrogenase	1	0	1	0	1	0	0	0
orthomcl11599	unnamed	0	0	1	0	2	0	0	0
orthomcl116	hypothetical protein DAPPUDRAFT_302622;hypothetical protein DAPPUDRAFT_230781;hypothetical protein DAPPUDRAFT_268086;sulfotransferase;hypothetical protein DAPPUDRAFT_302547;hypothetical protein DAPPUDRAFT_267924;hypothetical protein DAPPUDRAFT_313752;estrogen sulfotransferase;sulfotransferase 1c4-like;hypothetical protein DAPPUDRAFT_301389;hypothetical protein DAPPUDRAFT_223834;hypothetical prote…	2	25	3	5	3	10	5	5
orthomcl1160	mlx-interacting protein;basic helix-loop-helix zip transcription factor	1	2	3	2	1	1	1	1
orthomcl11600	speckle-type poz protein;speckle-type poz;protein roadkill-like	0	0	1	0	2	0	0	0
orthomcl11601	unnamed	0	0	0	0	3	0	0	0
orthomcl11602	sid1 transmembrane family member 1-like	0	0	0	0	3	0	0	0
orthomcl11603	hypothetical protein LLO_3334;hypothetical protein LLB_2004	0	0	2	0	1	0	0	0
orthomcl11604	znf148 protein;zinc finger protein 236	0	0	0	0	3	0	0	0
orthomcl11605	sodium-independent sulfate anion transporter-like	0	0	2	0	1	0	0	0
orthomcl11606	venom carboxylesterase-6-like	0	0	0	0	3	0	0	0
orthomcl11607	collagen alpha-1 chain	0	0	1	0	1	0	0	1
orthomcl11608	alpha-tocopherol transfer protein;AGAP009380-PA	0	0	0	0	3	0	0	0
orthomcl11609	unnamed	0	0	0	0	3	0	0	0
orthomcl1161	u3 small nucleolar rna-associated protein 6 homolog;u3 small nucleolar rna-associated protein 6-like protein	8	1	1	1	0	0	1	0
orthomcl11610	speckle-type poz protein b-like	0	0	0	0	3	0	0	0
orthomcl11611	epidermal growth factor receptor	0	0	1	0	1	1	0	0
orthomcl11612	peptidase s8 and s53 subtilisin kexin sedolisin;serine protease family	0	0	0	0	3	0	0	0
orthomcl11613	carboxylesterase;hypothetical protein DAPPUDRAFT_301975	0	0	1	0	2	0	0	0
orthomcl11614	probable calcium-binding protein cml25-like;probable calcium-binding protein cml23-like;protein	0	0	1	0	2	0	0	0
orthomcl11615	unnamed	0	0	1	0	2	0	0	0
orthomcl11616	upf0193 protein evg1-like;upf0193 protein evg1 isoform 1	1	0	0	0	1	0	0	1
orthomcl11617	cytochrome p450 3a11;cytochrome p450	0	0	1	0	2	0	0	0
orthomcl11618	unnamed	0	0	1	0	2	0	0	0
orthomcl11619	hypothetical protein CPC735_000580;hypothetical protein AFUA_8G07310	0	0	1	0	2	0	0	0
orthomcl1162	heat repeat-containing protein 5b;heat repeat-containing protein 5a;isoform b;isoform a;heat repeat-containing protein 5b-like	1	1	2	3	2	1	1	1
orthomcl11620	alpha-tocopherol transfer;cral trio domain-containing protein;phosphatidylinositol transfer protein	0	0	0	0	3	0	0	0
orthomcl11621	tata-binding protein;tata-box binding protein	0	0	2	0	1	0	0	0
orthomcl11622	phosphoglycerate mutase	0	0	0	0	3	0	0	0
orthomcl11623	hypothetical protein DAPPUDRAFT_300393	0	0	1	0	2	0	0	0
orthomcl11624	peptidase m64 protein;protein	0	0	2	0	1	0	0	0
orthomcl11625	caspase 2	0	0	0	0	3	0	0	0
orthomcl11626	n-acetylmuramic acid 6-phosphate etherase;n-acetylmuramic acid 6-phosphate etherase 2	1	0	1	0	1	0	0	0
orthomcl11627	cytochrome p450 6k1-like;cytochrome p450	0	0	1	0	2	0	0	0
orthomcl11628	sec14-like protein 1 isoform a;sec14-like protein 4	0	0	0	0	3	0	0	0
orthomcl11629	dystroglycan-type cadherin-like protein	0	0	1	0	2	0	0	0
orthomcl1163	hypothetical protein DAPPUDRAFT_319515;PREDICTED: hypothetical protein LOC100575185;hypothetical protein DAPPUDRAFT_229958;hypothetical protein TcasGA2_TC006640;hypothetical protein DAPPUDRAFT_336270;hypothetical protein DAPPUDRAFT_225089;hypothetical protein DAPPUDRAFT_336272;hypothetical protein DAPPUDRAFT_104345;hypothetical protein DAPPUDRAFT_244841	1	7	1	1	1	0	0	1
orthomcl11630	unnamed	0	0	0	0	3	0	0	0
orthomcl11631	unnamed	0	0	0	0	3	0	0	0
orthomcl11632	glutathione s-transferase	1	0	1	0	1	0	0	0
orthomcl11633	glutamate receptor kainate 5;calcium-binding protein cml37-like;protein	0	0	0	0	1	0	1	1
orthomcl11634	unnamed	0	0	2	0	1	0	0	0
orthomcl11635	nadh dehydrogenase subunit 3	0	0	1	0	1	1	0	0
orthomcl11636	histone-lysine n-methyltransferase setdb1;histone-lysine n-;histone-lysine n-methyltransferase setdb1-like	0	0	2	0	1	0	0	0
orthomcl11637	unnamed	0	0	0	0	3	0	0	0
orthomcl11638	unnamed	0	0	0	0	3	0	0	0
orthomcl11639	i chain accommodation of positively-charged residues in a hydrophobic specificity pocket: crystal structures of sgpb in complex with omtky3 variants lys18i and arg18i;protease inhibitor epi9	0	0	1	0	2	0	0	0
orthomcl1164	serine threonine-protein kinase;serine threonine protein kinase;serine threonine-protein kinase srpk1;srsf protein kinase 2-like;serine threonine-protein kinase srpk2;srsf protein kinase 1-like isoform x2	1	2	2	1	3	1	1	1
orthomcl11640	unnamed	0	0	0	0	3	0	0	0
orthomcl11641	unnamed	0	0	0	0	3	0	0	0
orthomcl11642	carboxyl cholinesterase 5bs	0	0	1	0	2	0	0	0
orthomcl11643	unnamed	0	0	0	0	3	0	0	0
orthomcl11644	lish domain-containing protein armc9-like;lish domain-containing protein armc9	1	0	1	0	1	0	0	0
orthomcl11645	serine protease 47 precursor;trypsin;chymotrypsin-like protein	0	0	2	0	1	0	0	0
orthomcl11646	unc93a protein;isoform b	0	0	1	0	1	1	0	0
orthomcl11647	unnamed	0	0	0	0	3	0	0	0
orthomcl11648	thap domain-containing protein 9;thap domain-containing protein 9-like	1	0	1	0	1	0	0	0
orthomcl11649	glutamine-rich protein 2	0	0	0	0	1	0	1	1
orthomcl1165	cap-gly domain-containing linker protein 1 isoform a;cap-gly domain-containing linker protein 4;cytoplasmic linker protein isoform t;cap-gly domain-containing linker protein 3-like;cap-gly domain-containing linker protein 1-like;restin homolog;restin (reed-steinberg cell-expressed intermediate filament-associated protein)	2	1	2	3	1	1	1	1
orthomcl11650	tubulin folding cofactor b;ubiquitin carboxyl-terminal hydrolase cyld;hypothetical protein	0	0	1	0	1	0	1	0
orthomcl11651	unnamed	0	0	0	0	3	0	0	0
orthomcl11652	unnamed	0	0	2	0	1	0	0	0
orthomcl11653	transmembrane protein c5orf28-like;transmembrane protein c5orf28 homolog	0	0	0	0	1	1	1	0
orthomcl11654	low-density lipoprotein receptor-like;suppressor of tumorigenicity 14;low-density lipoprotein receptor-related protein 2-like	0	0	0	0	1	2	0	0
orthomcl11655	microcin c7 self-immunity protein	1	0	1	0	1	0	0	0
orthomcl11656	ribosomal protein s6 kinase alpha-1;ribosomal protein s6 kinase alpha-2 isoform 2	1	0	1	0	1	0	0	0
orthomcl11657	peptidase s8 and s53 subtilisin kexin sedolisin;serine protease family	0	0	0	0	3	0	0	0
orthomcl11658	e3 ubiquitin-protein ligase smurf1;smad specific e3 ubiquitin protein ligase 1	1	0	1	0	1	0	0	0
orthomcl11659	upf0748 protein yngk	0	0	2	0	1	0	0	0
orthomcl1166	phd finger protein 14;phd finger protein;phd finger protein 14-like	2	1	2	3	1	1	1	1
orthomcl11660	unnamed	0	0	0	0	3	0	0	0
orthomcl11661	unnamed	0	0	2	0	1	0	0	0
orthomcl11662	probable serine hydrolase-like isoform x1;kraken	0	0	1	0	1	0	0	1
orthomcl11663	puromycin-sensitive aminopeptidase;aminopeptidase n-like	0	0	0	0	3	0	0	0
orthomcl11664	protein piwi-like;protein aubergine-like;piwi-like protein 1	2	0	0	0	1	0	0	0
orthomcl11665	collagen alpha-1 chain-like	0	0	0	0	3	0	0	0
orthomcl11666	unnamed	0	0	2	0	1	0	0	0
orthomcl11667	cdgsh iron sulfur domain-containing protein	0	0	1	0	2	0	0	0
orthomcl11668	trypsin 7;coagulation factor ix;hepatopancreas partial	0	0	2	0	1	0	0	0
orthomcl11669	unnamed	0	0	0	0	3	0	0	0
orthomcl1167	leucine-rich repeat-containing protein 49;kat8 regulatory nsl complex subunit 2-like isoform x1;cg18041 cg18041-pa;leucine-rich repeat-containing protein 9-like;kat8 regulatory nsl complex subunit 2-like isoform x4;c12orf41 homolog;kat8 regulatory nsl complex subunit 2-like	2	2	1	1	2	1	2	1
orthomcl11670	draper cg2086-pb	0	0	1	0	2	0	0	0
orthomcl11671	unnamed	0	0	1	0	2	0	0	0
orthomcl11672	unnamed	0	0	0	0	3	0	0	0
orthomcl11673	cytochrome p450;cytochrome p450 2j2	0	0	2	0	1	0	0	0
orthomcl11674	blastula protease 10;hypothetical protein BRAFLDRAFT_125500	0	0	1	0	2	0	0	0
orthomcl11675	unnamed	0	0	0	0	3	0	0	0
orthomcl11676	meiosis-specific nuclear structural protein 1	0	0	0	0	1	0	1	1
orthomcl11677	e3 ubiquitin-protein ligase siah1;e3 ubiquitin-protein ligase siah1-like	0	0	0	0	3	0	0	0
orthomcl11678	protein roadkill-like	0	0	0	0	3	0	0	0
orthomcl11679	epithelial chloride channel	0	0	1	0	2	0	0	0
orthomcl1168	mitogen-activated protein kinase kinase 1-interacting protein 1;er lipid raft associated 1;spfh domain-containing protein 1;spfh domain member 1;ragulator complex protein lamtor3	2	2	2	1	1	1	1	2
orthomcl11680	glutathione s-transferase theta-1;glutathione-s-transferase gst	0	0	2	0	1	0	0	0
orthomcl11681	unnamed	0	0	0	0	3	0	0	0
orthomcl11682	plp-dependent transferase;aminotransferase family protein	0	0	1	0	2	0	0	0
orthomcl11683	isoform a	0	0	1	0	2	0	0	0
orthomcl11684	cytochrome p450 3a;cytochrome p450	0	0	0	0	3	0	0	0
orthomcl11685	leucine zipper transcription factor-like protein 1	1	0	0	0	1	0	1	0
orthomcl11686	exo-beta- -glucanase;glucan -beta-glucosidase	0	0	1	0	2	0	0	0
orthomcl11687	GI20222;cytochrome p450;cytochrome p450 6a8	0	0	0	0	3	0	0	0
orthomcl11688	histone partial;histone h2a	0	0	1	0	1	1	0	0
orthomcl11689	outer dense fiber protein 3b;outer dense fiber protein 3-like;outer dense fiber protein 3-like protein 2-like	0	0	0	0	2	0	0	1
orthomcl1169	5-azacytidine-induced protein 1;5-azacytidine-induced protein 1-like isoform x2;cytochrome b5-related;5-azacytidine-induced protein 1-like	1	1	1	0	1	0	1	7
orthomcl11690	unnamed	0	0	1	0	2	0	0	0
orthomcl11691	cellular retinaldehyde-binding protein;alpha-tocopherol transfer;cral trio domain-containing protein	0	0	0	0	3	0	0	0
orthomcl11692	neuropathy target partial	0	0	0	0	3	0	0	0
orthomcl11693	sid1 transmembrane family member 2;sid1 transmembrane family member 1;sid1 transmembrane family member 1-like	0	0	1	0	2	0	0	0
orthomcl11694	stress response rci;plasma membrane proteolipid 3	0	0	0	0	3	0	0	0
orthomcl11695	ubx domain-containing protein 11;ubx domain-containing protein 11-like	0	0	0	0	1	1	1	0
orthomcl11696	serine protease 55;trypsin	0	0	0	0	3	0	0	0
orthomcl11697	unnamed	0	0	0	0	3	0	0	0
orthomcl11698	reactive oxygen species modulator 1;reactive oxygen species modulator 1-like	1	0	0	0	1	0	1	0
orthomcl11699	ef-hand domain-containing family member b	1	0	0	0	1	0	1	0
orthomcl117	hypothetical protein DAPPUDRAFT_257969;hypothetical protein DAPPUDRAFT_259251;reverse transcriptase;hypothetical protein DAPPUDRAFT_122435;hypothetical protein DAPPUDRAFT_257087;hypothetical protein DAPPUDRAFT_118781;hypothetical protein DAPPUDRAFT_109768;hypothetical protein DAPPUDRAFT_269194;filaggrin-2-like isoform x2;hypothetical protein DAPPUDRAFT_255101;hypothetical protein DAPPUDRAFT_32480…	0	58	0	0	0	0	0	0
orthomcl1170	arrestin domain containing 4;arrestin domain-containing protein 3-like;arrestin domain-containing protein 3	4	2	1	1	1	1	1	1
orthomcl11700	unnamed	0	0	0	0	3	0	0	0
orthomcl11701	unnamed	0	0	0	0	3	0	0	0
orthomcl11702	unnamed	0	0	0	0	3	0	0	0
orthomcl11703	glucosyl glucuronosyl transferases;hypothetical protein CAEBREN_06232	0	0	1	0	2	0	0	0
orthomcl11704	hypothetical protein DOTSEDRAFT_141292, partial;ac1147-like protein;protein	1	0	1	0	1	0	0	0
orthomcl11705	sec14-like protein 2-like;dna repair protein complementing xp-a cells homolog;protein isoform a	0	0	1	0	2	0	0	0
orthomcl11706	hypothetical protein TcasGA2_TC001176	0	0	1	0	1	0	0	1
orthomcl11707	armadillo repeat-containing protein 3-like;armadillo repeat-containing protein 3	0	0	0	0	1	0	1	1
orthomcl11708	unnamed	0	0	0	0	3	0	0	0
orthomcl11709	PREDICTED: uncharacterized protein LOC100893133;growth arrest and dna damage 34 homologue	0	0	1	0	2	0	0	0
orthomcl1171	mediator of rna polymerase ii transcription subunit 13-like;mediator of rna polymerase ii transcription subunit 13	1	1	2	2	2	1	1	2
orthomcl11710	endocuticle structural glycoprotein bd-;hypothetical protein DAPPUDRAFT_67262	0	0	1	0	2	0	0	0
orthomcl11711	venom carboxylesterase-6-like;esterase fe4-like;carboxyl ester lipase precursor	0	0	0	0	3	0	0	0
orthomcl11712	ferric-chelate reductase 1 homolog;ferric-chelate reductase 1	0	0	0	0	3	0	0	0
orthomcl11713	f-box only protein 6-like;f-box only protein 6	0	0	0	0	3	0	0	0
orthomcl11714	atp-binding cassette sub-family a member 1-like isoform 1	0	0	0	0	3	0	0	0
orthomcl11715	dnaj homolog subfamily b member 13-like	0	0	0	0	1	0	1	1
orthomcl11716	fatty-acid amide hydrolase 1-like;fatty-acid amide hydrolase 1	0	0	0	0	3	0	0	0
orthomcl11717	cytochrome p450 cyp15a1;cytochrome p450	0	0	0	0	3	0	0	0
orthomcl11718	troponin c	0	0	2	0	1	0	0	0
orthomcl11719	heat shock protein partial;heat shock protein 70	0	0	0	0	3	0	0	0
orthomcl1172	translational activator gcn1	1	1	2	3	1	1	1	2
orthomcl11720	extracellular protein sel-1	0	0	1	0	2	0	0	0
orthomcl11721	heat repeat-containing protein 6	0	0	0	0	3	0	0	0
orthomcl11722	thap domain-containing protein 4-like	0	0	1	0	1	0	0	1
orthomcl11723	glycosyl hydrolase family 71	0	0	1	0	1	0	0	1
orthomcl11724	radial spoke head protein 3 homolog;radial spoke protein 3	0	0	0	0	3	0	0	0
orthomcl11725	ankyrin repeat protein;hypothetical protein LNTAR_24641	0	0	0	0	3	0	0	0
orthomcl11726	short chain dehydrogenase;retinol dehydrogenase 11	0	0	0	0	3	0	0	0
orthomcl11727	unnamed	0	0	0	0	3	0	0	0
orthomcl11728	PREDICTED: apolipophorins-like;apolipophorins	0	0	2	0	1	0	0	0
orthomcl11729	fruitless;fruitless isoform b	0	0	0	0	1	0	1	1
orthomcl1173	leucine-rich repeat-containing;baculoviral iap repeat-containing protein 7;leucine rich repeat domain containing protein;dna polymerase epsilon subunit 3;e3 ubiquitin-protein ligase lrsam1;ubiquitin ligase protein;e3 ubiquitin-protein ligase lrsam1 isoform x2	1	2	2	2	0	2	2	1
orthomcl11730	speckle-type poz protein;speckle-type poz;protein roadkill-like	0	0	2	0	1	0	0	0
orthomcl11731	unnamed	0	0	0	0	3	0	0	0
orthomcl11732	ribosylpyrimidine nucleosidase;cytidine uridine-specific hydrolase	0	0	1	0	2	0	0	0
orthomcl11733	unnamed	0	0	0	0	3	0	0	0
orthomcl11734	unnamed	0	0	0	0	3	0	0	0
orthomcl11735	interleukin-1 receptor-associated kinase 1-binding protein 1 homolog;succinate dehydrogenase assembly factor mitochondrial-like	0	0	1	0	2	0	0	0
orthomcl11736	unnamed	0	0	0	0	3	0	0	0
orthomcl11737	inter-alpha-trypsin inhibitor heavy chain h4 precursor (iti heavy chain h4) (inter-alpha-inhibitor heavy chain 4) (inter-alpha-trypsin inhibitor family heavy chain-related protein) (plasma kallikrein sensitive glycoprotein 120) (p;inter-alpha-trypsin inhibitor heavy chain h3-like	0	0	2	0	1	0	0	0
orthomcl11738	unnamed	0	0	0	0	3	0	0	0
orthomcl11739	unnamed	0	0	0	0	3	0	0	0
orthomcl1174	cg9273-pa;replication protein a 32 kda subunit-like;cg9273;replication factor a protein 2-like;replication protein a 32 kda subunit	3	2	1	1	1	1	1	2
orthomcl11740	unnamed	0	0	0	0	3	0	0	0
orthomcl11741	zinc finger	0	0	0	0	3	0	0	0
orthomcl11742	unnamed	0	0	0	0	3	0	0	0
orthomcl11743	transmembrane protease;serine protease p69;hemolymph proteinase 19	1	0	1	0	1	0	0	0
orthomcl11744	unnamed protein product;c2h2 transcription factor;zinc finger protein	0	0	0	0	3	0	0	0
orthomcl11745	unnamed	0	0	0	0	3	0	0	0
orthomcl11746	unnamed	0	0	0	0	3	0	0	0
orthomcl11747	hypothetical protein PGTG_07290;myoneurin isoform 2;potential tfiiia transcription factor	0	0	0	0	3	0	0	0
orthomcl11748	unnamed	0	0	0	0	3	0	0	0
orthomcl11749	unnamed	0	0	1	0	2	0	0	0
orthomcl1175	inosine-5 -monophosphate dehydrogenase;inosine monophosphate dehydrogenase;inosine-5 -monophosphate dehydrogenase-like	1	1	2	2	2	1	2	1
orthomcl11750	magnesium-translocating p-type atpase	0	0	0	0	3	0	0	0
orthomcl11751	nadh dehydrogenase	0	0	0	0	3	0	0	0
orthomcl11752	unnamed	0	0	0	0	3	0	0	0
orthomcl11753	coiled-coil domain-containing protein 108-like;coiled-coil domain-containing protein 108	1	0	0	0	1	0	0	1
orthomcl11754	unnamed	0	0	0	0	3	0	0	0
orthomcl11755	beta- -galactosyltransferase 7-like;transcriptional crp fnr family	0	0	1	0	2	0	0	0
orthomcl11756	piwi-like protein 1-like;piwi-like 1;protein piwi-like	0	0	2	0	1	0	0	0
orthomcl11757	iq domain-containing protein k-like;iq domain-containing protein k	1	0	0	0	1	0	1	0
orthomcl11758	hypothetical protein BRAFLDRAFT_78197;hypothetical protein TcasGA2_TC009653	0	0	0	0	3	0	0	0
orthomcl11759	probable g-protein coupled receptor mth-like 1-like;class b secretin-like g-protein coupled receptor	0	0	2	0	1	0	0	0
orthomcl1176	smg-7 (suppressor with morphological effect on genitalia protein 7);protein smg5-like;protein smg5;hypothetical protein DAPPUDRAFT_305898	1	3	3	1	1	1	1	1
orthomcl11760	protein pih1d3-like;sjchgc08782 protein	1	0	0	0	1	0	0	1
orthomcl11761	unnamed	0	0	0	1	0	2	0	0
orthomcl11762	nuclear pore membrane glycoprotein 210-like;nuclear pore membrane glycoprotein 210	0	0	1	1	0	1	0	0
orthomcl11763	c-type lectin 1;isoform a	0	0	1	1	0	1	0	0
orthomcl11764	transcript antisense to ribosomal rna protein;unknown;protein	0	0	1	1	1	0	0	0
orthomcl11765	cd82 antigen;cd9 antigen-like	0	0	1	1	1	0	0	0
orthomcl11766	zinc finger	1	0	0	1	0	1	0	0
orthomcl11767	calcium-binding and coiled-coil domain-containing protein 2-like;tax1-binding protein 1 homolog isoform x3	0	0	0	1	0	1	0	1
orthomcl11768	pdgf vegf-related factor 1;vascular endothelial growth factor a- partial	0	0	0	1	0	1	0	1
orthomcl11769	gaba-a receptor epsilon-like subunit;s-layer protein;peptidoglycan-binding lysin domain-containing protein	0	0	0	1	0	2	0	0
orthomcl1177	5-oxoprolinase (atp-hydrolysing);5-oxoprolinase isoform x6;5-oxoprolinase-like isoform x3;5-oxoprolinase;5-oxoprolinase-like isoform x1	1	2	2	3	1	1	0	2
orthomcl11770	adp-ribosylation factor-like protein 16-like;adp-ribosylation factor-like protein 16	0	0	0	1	0	0	1	1
orthomcl11771	e1a binding protein p400	0	0	1	1	0	0	0	1
orthomcl11772	beta- aspartyl asparaginyl family protein;aspartate beta-hydroxylase domain-containing protein 2	1	0	0	1	0	1	0	0
orthomcl11773	major facilitator superfamily transporter 10;sialin-like	0	0	0	1	0	2	0	0
orthomcl11774	peroxisomal n1-acetyl-spermine spermidine oxidase;peroxisomal n -acetyl-spermine spermidine oxidase-like	0	0	0	1	0	0	2	0
orthomcl11775	complement factor h-like	0	0	0	1	0	2	0	0
orthomcl11776	sodium-dependent phosphate transporter	0	0	0	1	0	2	0	0
orthomcl11777	unnamed	0	0	0	1	0	2	0	0
orthomcl11778	sugar transporter	0	0	0	1	0	2	0	0
orthomcl11779	protein broad-minded;protein broad-minded-like	1	0	0	1	0	1	0	0
orthomcl1178	PREDICTED: hypothetical protein LOC100571546;male-specific lethal 1-like 1;male-specific lethal 1 homolog	6	1	1	1	0	1	1	1
orthomcl11780	tissue inhibitor of metalloproteases;metalloproteinase inhibitor 3	0	0	0	1	0	1	0	1
orthomcl11781	es1 protein mitochondrial-like;es1 protein mitochondrial	0	0	0	1	0	1	1	0
orthomcl11782	reverse transcriptase;pol-like protein	0	0	0	1	0	2	0	0
orthomcl11783	metalloreductase steap3;metalloreductase steap4	0	0	0	1	0	2	0	0
orthomcl11784	hypothetical protein LOTGIDRAFT_157286	0	0	0	1	0	2	0	0
orthomcl11785	unnamed	0	0	0	2	0	1	0	0
orthomcl11786	nadh-plastoquinone oxidoreductase subunit 1;nadh dehydrogenase subunit 1	0	0	1	1	0	1	0	0
orthomcl11787	smith-magenis syndrome chromosomal region candidate gene 8	0	0	1	1	1	0	0	0
orthomcl11788	tigger transposable element-derived protein 4	0	0	0	1	0	1	1	0
orthomcl11789	hypothetical protein Y032_0173g428	0	0	0	2	0	1	0	0
orthomcl1179	m-phase inducer phosphatase 2;m-phase inducer phosphatase;cell division cycle 25 homologue	3	1	1	2	2	1	1	1
orthomcl11790	PREDICTED: hypothetical protein LOC100572797;bm8 interacting protein 2d-2;transcription factor adf-1	1	0	0	1	0	1	0	0
orthomcl11791	ankyrin repeat domain protein;caspase apoptosis-related cysteine peptidase;ankyrin unc44	0	0	0	1	0	2	0	0
orthomcl11792	sidestep protein;isoform a;isoform c	0	0	0	1	0	2	0	0
orthomcl11793	tyrosine-protein kinase dnt-like;tyrosine-protein kinase drl-like	1	0	0	1	0	1	0	0
orthomcl11794	broad-complex core protein isoform 6	0	0	0	1	0	1	1	0
orthomcl11795	vacuolar protein sorting-associated protein 13a;vacuolar protein sorting-associated protein 13a-like;vacuolar protein sorting-associated protein	0	0	1	1	1	0	0	0
orthomcl11796	membrane metallo-endopeptidase-like 1-like	0	0	0	2	0	1	0	0
[truncated: 20,122 more rows]
