# Supplementary material for: Collembolan Transcriptomes Highlight Molecular Evolution of Hexapods and Provide Clues on the Adaptation to Terrestrial Life
Source: PLoS One. 2015 Jun 15;10(6):e0130600. doi: 10.1371/journal.pone.0130600 (PMC4468109; doi:10.1371/journal.pone.0130600)
Supplement: S3 Table — (XLSX) [file pone.0130600.s006.xlsx]

## Sheet: collembola
cluster	background branch	category	description	lnL H0	lnL HA	LRT	p-value	q-value
orthomcl1891	collembola	mcg	dihydropyrimidinase-like isoform 1;dihydropyrimidinase;dihydropyrimidinase-like isoform 2	-10920.8	-10834.4	172.78	1.82808e-39	1.88773e-36
orthomcl2189	collembola	mcg	solute carrier family 25 member 51;mitochondrial carrier triple repeat protein 1-like;mitochondrial carrier protein	-6128.31	-6068.7	119.216	9.39304e-28	4.84978e-25
orthomcl3181	collembola	mcg	40s ribosomal protein s23-like;ribosomal protein s23	-1724.19	-1677.78	92.8046	5.77203e-22	1.98679e-19
orthomcl3660	collembola	scg	signal recognition particle 54 kda protein isoform x1;signal recognition particle 54 kda protein;	-6636.91	-6590.43	92.9663	5.31914e-22	5.86786e-19
orthomcl2020	collembola	mcg	trna-dihydrouridine synthase;trna-dihydrouridine synthase 2-like	-8487.17	-8443.79	86.7545	1.22866e-20	3.17188e-18
orthomcl1990	collembola	mcg	protein polybromo-1-like;protein polybromo-1	-23698	-23654.9	86.1145	1.69817e-20	3.50716e-18
orthomcl4169	collembola	scg	probable 28s ribosomal protein mitochondrial-like;mitochondrial ribosomal protein s26;	-5083.55	-5043.4	80.3026	3.21254e-19	1.77197e-16
orthomcl2729	collembola	mcg	nadh:ubiquinone ndufc2;nadh-ubiquinone oxidoreductase subunit;nadh dehydrogenase	-3095.47	-3074.39	42.1582	8.41788e-11	1.44876e-08
orthomcl516	collembola	mcg	integrin beta-ps-like isoform x2;integrin beta-ps;integrin beta-ps-like;integrin beta subunit;integrin beta-ps-like isoform x1	-16364.5	-16344.2	40.6173	1.85164e-10	2.73151e-08
orthomcl778	collembola	mcg	moxd1 homolog 1-like;moxd1-like protein 1;dbh-like monooxygenase protein 1;ctd small phosphatase-like protein 2;isoform a;moxd1 homolog 2-like	-14382.5	-14367.8	29.4785	5.65407e-08	7.29821e-06
orthomcl2038	collembola	mcg	chromaffin granule amine;mfs-type transporter c6orf192 homolog;uncharacterized mfs-type transporter c6orf192	-9523.11	-9509.64	26.9258	2.11419e-07	2.42575e-05
orthomcl5156	collembola	scg	microsomal triglyceride transfer protein large subunit-like;microsomal triglyceride transfer protein large subunit;	-18099.8	-18085.7	28.2202	1.08267e-07	3.98117e-05
orthomcl2580	collembola	mcg	ribosomal protein l3	-6241.37	-6229.58	23.573	1.20264e-06	0.000124189
orthomcl929	collembola	mcg	alanyl-trna cytoplasmic-like;alanyl-trna cytoplasmic;alanyl-trna synthetase	-18002.6	-17991.3	22.6393	1.95441e-06	0.000174717
orthomcl1046	collembola	mcg	calcium-transporting atpase sarcoplasmic endoplasmic reticulum type-like;sarco endoplasmic reticulum calcium atpase;sarco endoplasmic reticulum ca2+-atpase	-14391.3	-14380	22.5661	2.03035e-06	0.000174717
orthomcl2393	collembola	mcg	wd repeat and hmg-box dna-binding protein 1;wd repeat-containing protein 43-like;wd repeat-containing protein 43	-14248.2	-14237.7	21.017	4.55232e-06	0.000361606
orthomcl4272	collembola	scg	derlin-1-like;der1-like domain family member 1;	-4997.82	-4986.24	23.1746	1.47941e-06	0.000408005
orthomcl1038	collembola	mcg	ph-interacting protein;wd repeat protein;bromodomain and wd repeat-containing protein 3;wd-repeat protein	-19597.9	-19587.7	20.3259	6.53091e-06	0.000481716
orthomcl3797	collembola	scg	bromo adjacent homology domain-containing protein;bromo adjacent-like proteiny domain-containing 1 protein;	-2027.11	-2016.7	20.8306	5.01754e-06	0.00110703
orthomcl358	collembola	mcg	maltase-glucoamylase (alpha-glucosidase) isoform cra_a;lysosomal alpha-glucosidase-like;maltase- intestinal;maltase- intestinal-like	-18514.3	-18505.1	18.3956	1.79473e-05	0.00123553
orthomcl354	collembola	mcg	maltase a5;maltase a3-like;maltase 1;maltase 2	-13822.9	-13814	17.8084	2.44308e-05	0.00157675
orthomcl1652	collembola	mcg	beta lysosomal;beta- partial;beta-mannosidase;beta-mannosidase-like	-15661.8	-15653	17.5589	2.78543e-05	0.00169196
orthomcl807	collembola	mcg	apolipoprotein lipid transfer particle;apolipoprotein of lipid transfer particle-i ii;hypothetical protein DAPPUDRAFT_332702;beta- -glucan-binding protein precursor;apolipophorin precursor	-44068.3	-44060.3	16.0676	6.1122e-05	0.00350647
orthomcl1912	collembola	mcg	solute carrier family 25 (mitochondrial carrier phosphate carrier) member 3;phosphate carrier mitochondrial;phosphate carrier mitochondrial-like;cg9090 cg9090-pa	-6308.79	-6300.87	15.8459	6.87166e-05	0.00373468
orthomcl3940	collembola	scg	transmembrane protein 104-like protein;transmembrane protein 104-like isoform x2;transmembrane protein 104 homolog;	-9493.65	-9484.6	18.0884	2.10879e-05	0.00387721
orthomcl4946	collembola	scg	ribosomal protein isoform b;40s ribosomal protein s14;	-2210.78	-2201.9	17.7681	2.49531e-05	0.00393246
orthomcl3743	collembola	scg	26s protease regulatory subunit s10b;	-5381.04	-5372.31	17.4544	2.94277e-05	0.00405793
orthomcl403	collembola	mcg	protein piwi-like	-18156	-18148.3	15.4703	8.38128e-05	0.00432739
orthomcl2781	collembola	mcg	ubiquinol-cytochrome c rieske iron-sulfur polypeptide 1;cytochrome b-c1 complex subunit mitochondrial-like;ubiquinol-cytochrome c reductase;ubiquinol-cytochrome c reductase iron-sulfur subunit;cytochrome b-c1 complex subunit mitochondrial precursor	-5145.01	-5137.5	15.0249	0.000106099	0.00521721
orthomcl3262	collembola	mcg	isoform a;isoform b;ocia domain-containing protein 1-like;ociad protein isoform 2	-5144.4	-5136.97	14.8606	0.000115758	0.00543343
orthomcl4571	collembola	scg	fad-dependent oxidoreductase domain-containing protein 1-like;fad oxidoreductase;	-9779.1	-9771.15	15.9005	6.67628e-05	0.00736499
orthomcl3560	collembola	scg	ylp motif-containing protein 1;ylp motif containing 1;ylp motif-containing protein 1-like;	-17259.6	-17251.6	16.019	6.271e-05	0.00736499
orthomcl1868	collembola	mcg	cg2165 cg2165-pe isoform 1;plasma membrane calcium-transporting atpase 3-like;plasma membrane calcium-transporting;plasma membrane calcium-transporting atpase 3;plasma membrane calcium isoform j	-14062.4	-14055.5	13.7128	0.000212993	0.00956273
orthomcl1562	collembola	mcg	procollagen- -oxoglutarate 5-dioxygenase 3;procollagen- -oxoglutarate 5-dioxygenase 3-like;procollagen- -oxoglutarate 5-dioxygenase 3-like isoform x1	-13282.1	-13275.6	13.1687	0.000284667	0.0122482
orthomcl1579	collembola	mcg	trypsin-like proteinase t2a precursor;trypsin-like serine partial;venom serine protease 34-like;trypsin-like serine proteinase	-9567.72	-9561.29	12.8533	0.000336881	0.013915
orthomcl4606	collembola	scg	28s ribosomal protein s6 precursor;mitochondrial ribosomal;probable 28s ribosomal protein mitochondrial-like;mitochondrial 28s ribosomal protein s6;	-3390	-3382.89	14.2293	0.000161833	0.0140176
orthomcl4479	collembola	scg	exosome component 10-like;exosome component 10;	-15315.1	-15307.9	14.4707	0.000142357	0.0140176
orthomcl3658	collembola	scg	protein creg1 precursor;protein creg1;protein creg2-like;protein creg1-like;	-4479.73	-4472.64	14.1907	0.000165189	0.0140176
orthomcl1421	collembola	mcg	arginine kinase;arginine kinase-like	-5076.48	-5070.14	12.6803	0.00036953	0.0146765
orthomcl2344	collembola	mcg	glycosyltransferase 8 domain containing 3;glucoside xylosyltransferase 1-like;glucoside xylosyltransferase 1	-6297.08	-6290.88	12.4012	0.000429063	0.0147688
orthomcl3075	collembola	mcg	mitochondrial 39s ribosomal protein l3;39s ribosomal protein mitochondrial-like	-7486.4	-7480.17	12.4628	0.000415143	0.0147688
orthomcl591	collembola	mcg	u5 small nuclear ribonucleoprotein 200 kda helicase-like;activating signal cointegrator 1 complex subunit 3;snrnp200 protein;u5 small nuclear ribonucleoprotein 200 kda helicase	-31649.3	-31643	12.5182	0.000403014	0.0147688
orthomcl2675	collembola	mcg	ubiquinone menaquinone biosynthesis methyltransferase;2-methoxy-6-polyprenyl- -benzoquinol mitochondrial isoform 1;coenzyme q5 methyltransferase;2-methoxy-6-polyprenyl- -benzoquinol mitochondrial;2-methoxy-6-polyprenyl- -benzoquinol mitochondrial-like	-5425.14	-5418.93	12.4117	0.000426652	0.0147688
orthomcl3036	collembola	mcg	isoform f;ww domain-containing adapter protein with coiled-coil	-7859.94	-7853.83	12.2075	0.000475988	0.0158555
orthomcl682	collembola	mcg	dopamine n acetyltransferase-like;arylalkylamine n-acetyltransferase 2;arylalkylamine n-acetyltransferase 1;a chain crystal structure of arylalkylamine n-acetyltransferase 2 from aedes aegypti;isoform a;arylalkylamine n-acetyltransferase-like;arylalkylamine n-acetyltransferase 3	-5302.87	-5296.83	12.0709	0.000512157	0.0165272
orthomcl1767	collembola	mcg	protein vav-like;guanine nucleotide exchange factor vav2;protein vav	-13113.6	-13108	11.3001	0.000775023	0.0242519
orthomcl1769	collembola	mcg	dihydroorotate mitochondrial;dihydroorotate dehydrogenase mitochondrial;dihydroorotate dehydrogenase mitochondrial-like	-6344.35	-6338.97	10.7717	0.00103064	0.031302
orthomcl4992	collembola	scg	golgi reassembly-stacking protein 2-like;golgi reassembly-stacking protein 2;	-7708.6	-7702.43	12.3439	0.000442418	0.0329929
orthomcl3632	collembola	scg	protein arginine n-methyltransferase;protein arginine n-;probable protein arginine n-methyltransferase -like;arginine n-methyltransferase;	-7522.01	-7515.85	12.318	0.000448615	0.0329929
orthomcl3072	collembola	mcg	proteasome maturation protein;proteasome maturation	-2983.11	-2977.84	10.5449	0.0011651	0.0343749
orthomcl2231	collembola	mcg	folate carrier protein;mitochondrial folate transporter carrier-like;isoform b	-6226.97	-6221.75	10.4496	0.00122677	0.0351889
orthomcl664	collembola	mcg	flavin-containing monooxygenase fmo gs-ox-like 3-like;dimethylaniline monooxygenase;senecionine n-;potassium transporter	-9945.02	-9939.87	10.2924	0.00133577	0.03728
orthomcl716	collembola	mcg	solute carrier family 28 member 3-like;nucleoside transporter;sodium nucleoside cotransporter 1	-9934.66	-9929.55	10.2124	0.00139496	0.0379073
orthomcl281	collembola	mcg	bumetanide-sensitive sodium- -chloride cotransporter;sodium chloride cotransporter isoform c;bumetanide-sensitive sodium- -chloride cotransporter-like;sodium chloride cotransporter isoform a	-16110.6	-16105.6	10.0802	0.00149873	0.0396828
orthomcl1778	collembola	mcg	tbp-associated factor isoform e;isoform d;transcription initiation factor tfiid subunit 1;transcription initiation factor tfiid subunit 1-like isoform x2	-21621.4	-21616.6	9.69949	0.0018432	0.0475836
orthomcl2998	collembola	mcg	aconitate mitochondrial-like	-12260.8	-12256	9.60957	0.00193566	0.0483668
orthomcl2939	collembola	mcg	glyoxylate reductase hydroxypyruvate reductase-like;glyoxylate reductase hydroxypyruvate reductase	-5968.73	-5963.94	9.57988	0.00196721	0.0483668

## Sheet: hexapoda
cluster	background branch	category	description	lnL H0	lnL HA	LRT	p-value	q-value
orthomcl1820	hexapoda	mcg	probable phosphorylase b kinase regulatory subunit alpha-like isoform 2;probable phosphorylase b kinase regulatory subunit alpha-like isoform 1	-17935	-17559.5	751.022	2.40554e-165	1.65057e-162
orthomcl1776	hexapoda	mcg	fructose -bisphosphate aldolase	-6506.38	-6392.75	227.274	2.34366e-51	8.04057e-49
orthomcl1891	hexapoda	mcg	dihydropyrimidinase-like isoform 1;dihydropyrimidinase;dihydropyrimidinase-like isoform 2	-10919.8	-10834.7	170.104	7.0209e-39	1.6058e-36
orthomcl4560	hexapoda	scg	carboxypeptidase e-like;carboxypeptidase e;	-6731.01	-6651.94	158.137	2.88806e-36	2.27046e-33
orthomcl4739	hexapoda	scg	phd finger-like domain-containing protein 5a;	-1339.89	-1271.66	136.446	1.59386e-31	6.2651e-29
orthomcl2189	hexapoda	mcg	solute carrier family 25 member 51;mitochondrial carrier triple repeat protein 1-like;mitochondrial carrier protein	-6131.27	-6071.21	120.121	5.95277e-28	1.02113e-25
orthomcl2020	hexapoda	mcg	trna-dihydrouridine synthase;trna-dihydrouridine synthase 2-like	-8490.37	-8445.66	89.4157	3.19982e-21	4.39114e-19
orthomcl3266	hexapoda	mcg	ribosomal protein s9;40s ribosomal protein s9-like;40s ribosomal protein s9	-2843.9	-2803.54	80.7222	2.59791e-19	2.97094e-17
orthomcl807	hexapoda	mcg	apolipoprotein lipid transfer particle;apolipoprotein of lipid transfer particle-i ii;hypothetical protein DAPPUDRAFT_332702;beta- -glucan-binding protein precursor;apolipophorin precursor	-44068.3	-44031.8	73.002	1.29521e-17	1.26959e-15
orthomcl4946	hexapoda	scg	ribosomal protein isoform b;40s ribosomal protein s14;	-2203.03	-2178.22	49.6233	1.86293e-12	4.88182e-10
orthomcl4437	hexapoda	scg	rab3 gtpase-activating protein non-catalytic subunit;rab3 gtpase-activating protein non-catalytic subunit-like;	-25695.8	-25672.2	47.2404	6.27933e-12	1.23413e-09
orthomcl1278	hexapoda	mcg	troponin t;troponin invertebrate;troponin t-like;tnnt_peram ame: full=troponin t short=	-6790.02	-6768.11	43.8323	3.57757e-11	3.06846e-09
orthomcl3084	hexapoda	mcg	nuclear pore complex protein nup160;nuclear pore complex protein nup160-like;nuclear pore complex protein nup160 homolog;nucleoporin 160 kda	-13267.2	-13246.4	41.6082	1.11523e-10	8.50241e-09
orthomcl2362	hexapoda	mcg	tetratricopeptide repeat protein 37-like;tetratricopeptide repeat protein 37 isoform x1;tetratricopeptide repeat protein 37	-20710	-20691	37.9555	7.23771e-10	4.96618e-08
orthomcl80	hexapoda	mcg	esterase;esterase fe4-like;carboxylesterase;venom carboxylesterase-6-like	-13388.2	-13370	36.4393	1.57498e-09	9.82434e-08
orthomcl1196	hexapoda	mcg	serine threonine-protein kinase lmtk2-like isoform x6;serine threonine-protein kinase lmtk1	-11694.3	-11678.4	31.7658	1.73925e-08	9.94494e-07
orthomcl2177	hexapoda	mcg	kinesin-like protein kif20b-like;tryptophan--trna cytoplasmic;tryptophanyl-trna cytoplasmic-like;tryptophanyl-trna cytoplasmic	-7800.79	-7786.15	29.2725	6.2883e-08	3.31903e-06
orthomcl2046	hexapoda	mcg	mediator of rna polymerase ii transcription subunit 15-like;mediator of rna polymerase ii transcription subunit 15	-10104.3	-10090	28.5127	9.30858e-08	4.56223e-06
orthomcl4206	hexapoda	scg	rna exonuclease 1-like protein;exonuclease gor-like;rna exonuclease 1 homolog;	-14342.2	-14328.3	27.8208	1.33085e-07	2.09251e-05
orthomcl2605	hexapoda	mcg	neuroendocrine convertase 1-like;neuroendocrine convertase 1	-10631.8	-10619.6	24.4083	7.79337e-07	3.56497e-05
orthomcl4691	hexapoda	scg	bsd domain-containing protein 1-like;bsd domain-containing protein 1;bsd domain-containing protein 1 isoform 1;	-5493.95	-5480.81	26.28	2.95328e-07	3.86956e-05
orthomcl4367	hexapoda	scg	tumor protein p53-inducible protein 13;protein cbg13238;hypothetical conserved protein;	-5464.15	-5451.62	25.051	5.5834e-07	6.27059e-05
orthomcl591	hexapoda	mcg	u5 small nuclear ribonucleoprotein 200 kda helicase-like;activating signal cointegrator 1 complex subunit 3;snrnp200 protein;u5 small nuclear ribonucleoprotein 200 kda helicase	-31664.5	-31653.8	21.4903	3.55632e-06	0.000152511
orthomcl4817	hexapoda	scg	vacuolar atp synthase subunit e;vacuolar h;	-4274.17	-4262.84	22.6564	1.93719e-06	0.000190366
orthomcl3217	hexapoda	mcg	protein sgt1 isoform 1;protein sgt1;protein sgt1 homolog ecdysoneless-like	-9355.71	-9345.43	20.5563	5.79022e-06	0.000233705
orthomcl4893	hexapoda	scg	kinase suppressor of ras 2-like;	-13072.7	-13061.7	21.8645	2.926e-06	0.000255587
orthomcl321	hexapoda	mcg	spectrin alpha chain;spectrin beta brain 4-like;spectrin alpha chain-like	-31405	-31395.2	19.4495	1.03296e-05	0.000393762
orthomcl4356	hexapoda	scg	histone acetyltransferase p300;creb-binding protein;isoform e;	-24368.6	-24358.7	19.9178	8.08455e-06	0.00063557
orthomcl2370	hexapoda	mcg	nucleoporin nup43;nucleoporin nup43-like	-8378.63	-8369.54	18.1698	2.02053e-05	0.00072968
orthomcl358	hexapoda	mcg	maltase-glucoamylase (alpha-glucosidase) isoform cra_a;lysosomal alpha-glucosidase-like;maltase- intestinal;maltase- intestinal-like	-18532.3	-18523.4	17.7651	2.49932e-05	0.00085746
orthomcl1562	hexapoda	mcg	procollagen- -oxoglutarate 5-dioxygenase 3;procollagen- -oxoglutarate 5-dioxygenase 3-like;procollagen- -oxoglutarate 5-dioxygenase 3-like isoform x1	-13294	-13285.3	17.5167	2.8479e-05	0.000930523
orthomcl3965	hexapoda	scg	pleckstrin homology domain-containing family m member 3;pleckstrin homology domain-containing family m member 1-like;pleckstrin homology domain-containing family m member 3-like;	-9435.79	-9426.45	18.6872	1.54016e-05	0.00110073
orthomcl1651	hexapoda	mcg	conserved hypothetical protein;isoform a;PREDICTED: expressed hypothetical protein-like;domain-containing protein 4;atp-dependent dna helicase q5	-6379.13	-6370.57	17.105	3.53689e-05	0.00110311
orthomcl3962	hexapoda	scg	e3 ubiquitin-protein ligase trim37;e3 ubiquitin-protein ligase trim37-like isoform x2;e3 ubiquitin-protein ligase trim37-like;tripartite motif-containing;tripartite motif-containing protein 37;	-13388.6	-13379.6	17.92	2.30387e-05	0.00150933
orthomcl4179	hexapoda	scg	f-box only protein 6;f-box only protein 6-like;	-6864.57	-6855.71	17.7133	2.56831e-05	0.00155314
orthomcl3803	hexapoda	scg	dentin sialophospho isoform x2;dentin sialophospho isoform x1;methyltransferase ddb_g0268948-like;centrosomal protein;	-8368.09	-8359.41	17.3557	3.09972e-05	0.00174061
orthomcl1232	hexapoda	mcg	brain chitinase and chia;chitinase 2;probable chitinase 3-like	-9642.41	-9634.4	16.0153	6.2833e-05	0.00181078
orthomcl787	hexapoda	mcg	gata transcription factor;gata-binding factor a;gata4 transcription factor;gataa2 transcription factor;transcription factor gata-5;gata binding protein 4	-5558.24	-5550.28	15.9229	6.59756e-05	0.00181078
orthomcl1579	hexapoda	mcg	trypsin-like proteinase t2a precursor;trypsin-like serine partial;venom serine protease 34-like;trypsin-like serine proteinase	-9573.12	-9565.12	15.9947	6.35189e-05	0.00181078
orthomcl545	hexapoda	mcg	superkiller viralicidic activity 2-like 2 isoform 2;superkiller viralicidic activity 2-like 2-like;superkiller viralicidic activity 2-like 2;helicase ski2w-like	-17958.2	-17950.3	15.755	7.20977e-05	0.0019027
orthomcl403	hexapoda	mcg	protein piwi-like	-18161.7	-18153.9	15.605	7.80492e-05	0.00198347
orthomcl4435	hexapoda	scg	hypothetical protein DAPPUDRAFT_228773;retinoic acid-induced protein 1-like;retinoic acid-induced protein 1;transcription factor 20 isoform x3;	-10525.3	-10516.9	16.8208	4.10795e-05	0.00215299
orthomcl439	hexapoda	mcg	sulfate transporter;sodium-independent sulfate anion transporter-like	-12296.3	-12288.7	15.3138	9.10472e-05	0.00223116
orthomcl5113	hexapoda	scg	tbc1 domain family member 13-like;	-7313.63	-7305.55	16.1522	5.84511e-05	0.00287197
orthomcl5098	hexapoda	scg	mediator of rna polymerase ii transcription subunit 17;mediator of rna polymerase ii transcription subunit 17-like;	-8052.24	-8044.26	15.9544	6.48879e-05	0.0030007
orthomcl794	hexapoda	mcg	chloride channel protein 2;chloride channel protein 2-like	-14822.6	-14815.5	14.3351	0.000152983	0.00361965
orthomcl929	hexapoda	mcg	alanyl-trna cytoplasmic-like;alanyl-trna cytoplasmic;alanyl-trna synthetase	-18020.4	-18013.5	13.8422	0.000198821	0.00375138
orthomcl3297	hexapoda	mcg	exosome complex exonuclease rrp45;exosome complex component rrp45;exosome complex component rrp45-like	-6150.49	-6143.56	13.862	0.000196734	0.00375138
orthomcl2101	hexapoda	mcg	fumarylacetoacetate hydrolase;fumarylacetoacetase	-7473.4	-7466.35	14.0982	0.000173512	0.00375138
orthomcl2728	hexapoda	mcg	huntingtin-interacting protein isoform a;palmitoyltransferase zdhhc17 isoform x1;palmitoyltransferase zdhhc17-like;palmitoyltransferase zdhhc17;zinc finger protein dhhc domain containing	-10743.3	-10736.2	14.1806	0.000166074	0.00375138
orthomcl1264	hexapoda	mcg	long-chain-fatty-acid-- ligase acsbg2-like isoform x1;long-chain-fatty-acid-- ligase acsbg2-like;long-chain-fatty-acid-- ligase acsbg2	-13215.6	-13208.7	13.8097	0.000202289	0.00375138
orthomcl2165	hexapoda	mcg	nuclear receptor coactivator 7;oxidation resistance protein;oxidation resistance protein 1-like isoform x16;nucleolar protein;oxidation resistance protein 1-like isoform x3;oxidation resistance protein 1-like isoform x10	-10733.7	-10726.8	13.8839	0.000194458	0.00375138
orthomcl2146	hexapoda	mcg	phosphatidylinositol-binding clathrin assembly partial;phosphatidylinositol-binding clathrin assembly protein;phosphatidylinositol-binding clathrin assembly protein lap-like isoform 6;phosphatidylinositol-binding clathrin assembly protein lap isoform x16;phosphatidylinositol-binding clathrin assembly protein lap isoform x21	-7335.97	-7328.98	13.9883	0.000183951	0.00375138
orthomcl1921	hexapoda	mcg	serine arginine-rich splicing factor 1;serine arginine-rich splicing factor 1-like	-3125.62	-3118.58	14.0768	0.000175494	0.00375138
orthomcl3632	hexapoda	scg	protein arginine n-methyltransferase;protein arginine n-;probable protein arginine n-methyltransferase -like;arginine n-methyltransferase;	-7537.69	-7530.04	15.299	9.17668e-05	0.00379699
orthomcl3560	hexapoda	scg	ylp motif-containing protein 1;ylp motif containing 1;ylp motif-containing protein 1-like;	-17259.6	-17251.9	15.3495	8.93429e-05	0.00379699
orthomcl284	hexapoda	mcg	heat shock protein hsp 90-beta;heat shock protein 90	-13092.6	-13085.7	13.6408	0.000221328	0.00399645
orthomcl2364	hexapoda	mcg	alpha- -mannosyl-glycoprotein 4-beta-n-acetylglucosaminyltransferase b;alpha- -mannosyl-glycoprotein 4-beta-n-acetylglucosaminyltransferase b-like	-8665.32	-8658.87	12.8986	0.000328822	0.00578519
orthomcl3064	hexapoda	mcg	coiled-coil domain-containing protein 93;coiled-coil domain-containing protein 93-like	-10030.7	-10024.3	12.849	0.000337651	0.00579201
orthomcl3772	hexapoda	scg	40s ribosomal protein s15aa-like;cg12324 protein;40s ribosomal protein s15a;	-1710.68	-1703.54	14.265	0.000158787	0.00587193
orthomcl5128	hexapoda	scg	para-hydroxybenzoate-- mitochondrial;4-hydroxybenzoate mitochondrial;4-hydroxybenzoate mitochondrial-like;para-hydroxybenzoate- mitochondrial;	-5828.48	-5821.38	14.1919	0.000165081	0.00587193
orthomcl3479	hexapoda	scg	polypeptide c transferase isoform a;centromere kinetochore protein zw10 homolog;	-9965.25	-9958.26	13.9854	0.000184236	0.00587193
orthomcl4719	hexapoda	scg	pt repeat family protein;apoptotic chromatin condensation inducer in the nucleus-like isoform x1;apoptotic chromatin condensation inducer in the nucleus;	-16551.1	-16544.1	14.0056	0.000182269	0.00587193
orthomcl3513	hexapoda	scg	serine threonine-protein phosphatase 4 regulatory subunit 1-like isoform x1;protein phosphatase regulatory subunit isoform cra_a;serine threonine-protein phosphatase 4 regulatory subunit 1 isoform x1;serine threonine-protein phosphatase 4 regulatory subunit 1-like;serine threonine-protein phosphatase 4 regulatory subunit 1;	-14975.8	-14968.8	13.9601	0.00018673	0.00587193
orthomcl4066	hexapoda	scg	sumo-activating enzyme subunit 2;ubiquitin-activating enzyme e1;sumo-activating enzyme subunit 2-like;	-11939.9	-11932.8	14.2028	0.000164124	0.00587193
orthomcl1810	hexapoda	mcg	probable ribonuclease zc3h12c-like isoform x2;cg10889 cg10889-pa;zinc finger ccch domain-containing protein 12c;ribonuclease zc3h12c	-7973.47	-7967.11	12.728	0.00036023	0.00602861
orthomcl3522	hexapoda	scg	f-box wd repeat-containing protein 1a-like;f-box wd repeat-containing protein 1a isoform 2;f-box wd repeat-containing protein 1a isoform x8;f-box wd repeat-containing protein 11 isoform x2;f-box wd repeat-containing protein 1a;supernumerary limbs;	-7577.52	-7570.61	13.8292	0.000200204	0.00603122
orthomcl4483	hexapoda	scg	iws1-like protein;cg9915-pa;	-10335.5	-10328.6	13.7652	0.000207139	0.00603122
orthomcl4992	hexapoda	scg	golgi reassembly-stacking protein 2-like;golgi reassembly-stacking protein 2;	-7720.96	-7714.15	13.6329	0.000222253	0.00624018
orthomcl1868	hexapoda	mcg	cg2165 cg2165-pe isoform 1;plasma membrane calcium-transporting atpase 3-like;plasma membrane calcium-transporting;plasma membrane calcium-transporting atpase 3;plasma membrane calcium isoform j	-14057.9	-14051.6	12.5638	0.000393301	0.00642536
orthomcl2867	hexapoda	mcg	muscle lim protein;muscle lim protein mlp84b-like	-7030.47	-7024.23	12.4845	0.000410335	0.00654775
orthomcl778	hexapoda	mcg	moxd1 homolog 1-like;moxd1-like protein 1;dbh-like monooxygenase protein 1;ctd small phosphatase-like protein 2;isoform a;moxd1 homolog 2-like	-14388.4	-14382.2	12.4278	0.000422993	0.00659633
orthomcl1769	hexapoda	mcg	dihydroorotate mitochondrial;dihydroorotate dehydrogenase mitochondrial;dihydroorotate dehydrogenase mitochondrial-like	-6376.31	-6370.23	12.1564	0.000489201	0.00745927
orthomcl5125	hexapoda	scg	zinc transporter 1-like isoform x4;zinc transporter 1-like;zinc transporter 10;	-8549.22	-8542.62	13.2123	0.000278123	0.00753957
orthomcl776	hexapoda	mcg	phosphatidylethanolamine-binding protein	-3580.37	-3574.33	12.0663	0.000513408	0.0076582
orthomcl646	hexapoda	mcg	paralytic b;para sodium channel;sodium channel protein 60e;voltage-dependent cation channel sc1;voltage-sensitive sodium channel alpha-subunit;sodium channel protein para	-24229.5	-24223.5	12.0256	0.000524751	0.00766086
orthomcl228	hexapoda	mcg	amp dependent coa ligase;4-coumarate-- ligase	-12563.5	-12557.5	11.9403	0.000549316	0.0078524
orthomcl1029	hexapoda	mcg	isoform d;isoform a;extended synaptotagmin-1;synaptotagmin-like protein 2 variant 2;isoform c;extended synaptotagmin-like protein 2a	-14746.3	-14740.4	11.7382	0.000612312	0.00840281
orthomcl2941	hexapoda	mcg	perq amino acid-rich with gyf domain-containing protein 2	-21936	-21930.1	11.7511	0.000608081	0.00840281
orthomcl2983	hexapoda	mcg	mycosubtilin synthase subunit c-like;amp dependent ligase;ebony	-14131.1	-14125.4	11.5821	0.000665913	0.0089592
orthomcl3121	hexapoda	mcg	39s ribosomal protein mitochondrial;39s ribosomal protein mitochondrial-like	-5937.37	-5931.61	11.5176	0.000689417	0.00899255
orthomcl2487	hexapoda	mcg	polynucleotide kinase- 3 -phosphatase;bifunctional polynucleotide phosphatase kinase;polynucleotide kinase 3 -phosphatase;bifunctional polynucleotide phosphatase kinase-like	-11166.3	-11160.6	11.5036	0.000694604	0.00899255
orthomcl1633	hexapoda	mcg	dna polymerase alpha subunit b-like;dna polymerase alpha subunit b	-9561.72	-9556.04	11.3541	0.000752808	0.00956559
orthomcl4479	hexapoda	scg	exosome component 10-like;exosome component 10;	-15326.9	-15320.6	12.629	0.0003798	0.0099527
orthomcl4895	hexapoda	scg	ap-1 complex subunit sigma-2-like;ap-1 complex subunit sigma-2;clathrin coat assembly protein ap19;	-2151.01	-2144.74	12.5313	0.000400187	0.0101487
orthomcl4078	hexapoda	scg	poly rna mitochondrial;poly rna mitochondrial-like;	-10618.2	-10612	12.3997	0.000429407	0.0105494
orthomcl234	hexapoda	mcg	plasma alpha-l-fucosidase	-9233.39	-9227.83	11.121	0.000853568	0.0106487
orthomcl700	hexapoda	mcg	dna topoisomerase 2-like;dna topoisomerase 2;dna topoisomerase 2-alpha	-20884.7	-20879.2	11.0347	0.000894229	0.0107645
orthomcl2469	hexapoda	mcg	nuclear export mediator factor nemf homolog isoform x1;nuclear export mediator factor nemf-like;nuclear export mediator factor nemf homolog	-18218.5	-18212.9	11.0624	0.000880949	0.0107645
orthomcl1259	hexapoda	mcg	myosin-xviiia isoform 2;myosin heavy chain- isoform c;myosin-xviiia-like isoform 1;myosin heavy chain;unconventional myosin-xviiia isoform 2;unconventional myosin-xviiia isoform x3;unconventional myosin-xviiia-like isoform x2	-14688.6	-14683.2	10.7943	0.00101811	0.0120445
orthomcl1944	hexapoda	mcg	cytospin-a;hypothetical protein TcasGA2_TC015024;cytospin-a-like isoform x6;cytospin-a-like isoform x2;isoform a	-16306.4	-16301	10.7244	0.00105732	0.0122964
orthomcl974	hexapoda	mcg	tyrosine-protein phosphatase 10d-like;tyrosine-protein phosphatase 10d;receptor-type tyrosine-protein phosphatase eta-like	-15086.4	-15081.1	10.639	0.00110729	0.0126628
orthomcl4891	hexapoda	scg	wd repeat-containing protein 81-like;wd repeat-containing protein 81;	-7422.37	-7416.38	11.979	0.00053802	0.0128172
orthomcl721	hexapoda	mcg	elongation factor 2;116 kda u5 small nuclear ribonucleoprotein component	-13420.5	-13415.2	10.5302	0.00117438	0.012835
orthomcl2102	hexapoda	mcg	gtp-binding nuclear protein ran;gsp2p	-3488.82	-3483.55	10.5325	0.00117295	0.012835
orthomcl2473	hexapoda	mcg	head-elevated expression protein;coiled-coil-helix-coiled-coil-helix domain-containing protein mitochondrial;lethal 03670;coiled-coil-helix-coiled-coil-helix domain-containing protein mitochondrial-like	-3893	-3887.77	10.4714	0.00121234	0.012835
orthomcl1267	hexapoda	mcg	poly atp nad kinase;transcription factor tfiiib component b -like protein;transcription factor tfiiib component b homolog isoform x4;transcription factor tfiiib component b homolog	-6847.33	-6842.06	10.5233	0.00117882	0.012835
orthomcl2740	hexapoda	mcg	udp-xylose and udp-n-acetylglucosamine transporter-like;pleckstrin homology domain family member 3;udp-galactose transporter	-6739.08	-6733.85	10.4661	0.00121587	0.012835
orthomcl1046	hexapoda	mcg	calcium-transporting atpase sarcoplasmic endoplasmic reticulum type-like;sarco endoplasmic reticulum calcium atpase;sarco endoplasmic reticulum ca2+-atpase	-14406.2	-14401	10.3752	0.0012772	0.0129199
orthomcl1240	hexapoda	mcg	carnitine o-palmitoyltransferase liver isoform-like isoform 1;carnitine palmitoyltransferase 1a liver;carnitine o-palmitoyltransferase liver isoform;carnitine o-acyltransferase;carnitine o-palmitoyltransferase liver isoform-like isoform 2	-14357.4	-14352.2	10.3993	0.0012606	0.0129199
orthomcl3159	hexapoda	mcg	e3 ubiquitin-protein ligase arih1l-like;e3 ubiquitin-protein ligase arih1;ariadne ubiquitin-conjugating enzyme e2 binding protein;protein ariadne-1;protein ariadne-1-like isoform x2	-7738.95	-7733.76	10.3676	0.00128245	0.0129199
orthomcl2403	hexapoda	mcg	gdp-mannose pyrophosphorylase a;mannose-1-phosphate guanyltransferase	-8247.17	-8242.01	10.3171	0.00131807	0.0129199
orthomcl3058	hexapoda	mcg	protein smg7-like isoform x1;smg-7 nonsense mediated mrna decay factor ( elegans);protein smg7;hypothetical protein CRE_24346	-12934.3	-12929.1	10.3227	0.00131401	0.0129199
orthomcl696	hexapoda	mcg	phosphatidylinositol- -bisphosphate 3-kinase catalytic subunit delta isoform;phosphatidylinositol- -bisphosphate 3-kinase catalytic subunit alpha isoform-like;phosphatidylinositol -bisphosphate 3-kinase catalytic subunit alpha isoform-like;phosphatidylinositol- -bisphosphate 3-kinase catalytic subunit delta isoform-like	-16286	-16280.9	10.257	0.00136164	0.0131591
orthomcl4295	hexapoda	scg	serine threonine-protein phosphatase 2a activator isoform x3;serine threonine-protein phosphatase 2a activator-like;	-6056.94	-6051.04	11.7967	0.00059337	0.013328
orthomcl3947	hexapoda	scg	yth domain;yth domain family protein 1-like;yth domain family protein 3-like isoform x2;	-3531.03	-3525.1	11.8471	0.000577506	0.013328
orthomcl5216	hexapoda	scg	lethal 01289 cg9432-pb;lethal isoform f;l long form;protein disulfide-isomerase a5;lethal isoform b;	-24524.6	-24518.7	11.7168	0.000619396	0.0135261
orthomcl983	hexapoda	mcg	cd109 antigen-like;mitochondrial inner membrane;inner membrane mitochondrial;mitochondrial inner membrane isoform x7;mitochondrial inner membrane isoform 1;mitochondrial inner membrane protein	-12739.8	-12734.8	10.1018	0.00148126	0.0141163
orthomcl1238	hexapoda	mcg	eh domain-binding protein 1;eh domain-binding protein 1-like;eh domain-binding protein 1 isoform 2;eh domain-binding protein 1-like protein 1	-13239.2	-13234.2	10.0477	0.00152541	0.0141441
orthomcl2127	hexapoda	mcg	peroxiredoxin 6;1-cys peroxiredoxin;glutathione peroxidase	-4200.23	-4195.19	10.0704	0.0015067	0.0141441
orthomcl3581	hexapoda	scg	28s ribosomal protein mitochondrial;	-9880.36	-9874.65	11.4117	0.000729812	0.0143579
orthomcl4035	hexapoda	scg	arf gtpase-activating protein;adp-ribosylation factor gtpase-activating protein 1;adp-ribosylation factor gtpase-activating;adp-ribosylation factor gtpase-activating protein 1-like;	-7917.82	-7912.06	11.519	0.000688882	0.0143579
orthomcl3600	hexapoda	scg	enhancer of polycomb-like protein 1;enhancer of polycomb homolog 1-like;	-4869.28	-4863.58	11.4099	0.000730541	0.0143579
orthomcl4942	hexapoda	scg	ras-related c3 botulinum toxin substrate 1 (rho small gtp binding protein rac1);ras-related c3 botulinum toxin substrate 1 isoform x2;ras-related c3 botulinum toxin substrate 1;	-2533.51	-2527.79	11.4441	0.000717232	0.0143579
orthomcl3918	hexapoda	scg	protein isoform;cg18136 cg18136-pa;protein isoform a-like;	-10433.2	-10427.5	11.3496	0.000754658	0.0144702
orthomcl3674	hexapoda	scg	actin-binding protein;actin-binding protein anillin-like;anillin rhotekin;actin-binding protein anillin;	-11985.3	-11979.7	11.2548	0.00079417	0.0148652
orthomcl4690	hexapoda	scg	acyl- binding domain containing 3;protein tmed8;golgi resident protein gcp60;peripherial benzodiazepine receptor associated;golgi resident protein gcp60-like;	-8341.94	-8336.42	11.0434	0.000890021	0.0148985
orthomcl4640	hexapoda	scg	bifunctional coenzyme a synthase;bifunctional coenzyme a synthase-like;	-8673.91	-8668.37	11.0851	0.000870254	0.0148985
orthomcl4310	hexapoda	scg	ras-related protein rap-1b;ras-related protein rap-1b precursor;ras-related protein rap-1b-like;	-2493.31	-2487.79	11.042	0.000890702	0.0148985
orthomcl5206	hexapoda	scg	transmembrane protein 208;transmembrane protein 208-like;	-3621.91	-3616.37	11.0853	0.000870159	0.0148985
orthomcl4769	hexapoda	scg	wd repeat-containing protein 46-like;wd repeat-containing protein 46;	-8734.13	-8728.6	11.0601	0.000882035	0.0148985
orthomcl3273	hexapoda	mcg	nicalin;mgc79091 protein;nicalin-1-like;nicalin-1-like isoform x3	-9801.68	-9796.75	9.86141	0.00168782	0.0154414
orthomcl5142	hexapoda	scg	inorganic pyrophosphatase-like;inorganic pyrophosphatase;	-5516.52	-5511.07	10.908	0.00095752	0.0155034
orthomcl4120	hexapoda	scg	serine threonine-protein kinase 17a-like;cg32666 cg32666-pb;serine threonine-protein kinase 17a-like isoform x1;death associated protein;	-6976.89	-6971.44	10.891	0.000966308	0.0155034
orthomcl2532	hexapoda	mcg	serine--trna mitochondrial-like;seryl-trna mitochondrial;seryl-trna synthetase;seryl-trna mitochondrial-like	-7237.17	-7232.34	9.65737	0.00188594	0.0170269
orthomcl1981	hexapoda	mcg	phosphomevalonate kinase	-4200.09	-4195.35	9.48525	0.0020713	0.0180681
orthomcl1181	hexapoda	mcg	structural maintenance of chromosomes protein 5 isoform x2;structural maintenance of chromosomes protein 5;structural maintenance of chromosomes protein 5-like	-19716.8	-19712	9.51142	0.00204198	0.0180681
orthomcl1410	hexapoda	mcg	zinc finger protein partial;zinc finger protein 583;isoform i;zinc finger protein;expressed sequence aw146154	-3416.27	-3411.53	9.47733	0.00208027	0.0180681
orthomcl2701	hexapoda	mcg	nuclear pore complex protein nup133;nuclear pore complex protein nup133-like	-20189.6	-20184.9	9.3626	0.00221458	0.0187141
orthomcl1862	hexapoda	mcg	phosphatidylinositol transfer protein alpha isoform-like	-4489.76	-4485.07	9.36748	0.00220869	0.0187141
orthomcl2820	hexapoda	mcg	torso- isoform a;torso-like protein	-7183.33	-7178.66	9.34458	0.00223646	0.0187141
orthomcl3930	hexapoda	scg	phosphoserine aminotransferase 1;phosphoserine aminotransferase;probable phosphoserine aminotransferase-like;	-7494.97	-7489.72	10.4863	0.0012026	0.0189086
orthomcl4654	hexapoda	scg	pou domain drifter cf-1a;pou domain protein cf1a;	-4413.21	-4408	10.4323	0.0012383	0.0190881
orthomcl2951	hexapoda	mcg	beta- -glucuronyltransferase p;galactosylgalactosylxylosylprotein 3-beta-glucuronosyltransferase p-like;galactosylgalactosylxylosylprotein 3-beta-glucuronosyltransferase p	-4970.91	-4966.31	9.20027	0.00241979	0.0196224
orthomcl2576	hexapoda	mcg	cathepsin l-like;cathepsin l	-6852.81	-6848.23	9.17777	0.00244973	0.0196224
orthomcl689	hexapoda	mcg	glucosylceramidase-like isoform 1;glucosylceramidase precursor;glucosylceramidase-like;o-glycosyl hydrolase family 30 protein;glucosylceramidase isoform x1	-10889.8	-10885.2	9.17056	0.0024594	0.0196224
orthomcl899	hexapoda	mcg	rac gtpase-activating protein 1-like;rac gtpase-activating protein 1	-12479.9	-12475.3	9.17946	0.00244747	0.0196224
orthomcl4929	hexapoda	scg	26s proteasome non-atpase regulatory subunit 8;	-5376.26	-5371.1	10.3024	0.00132861	0.0199773
orthomcl4858	hexapoda	scg	protein tbrg4-like;protein tbrg4;protein fam173b;cell cycle progression;	-10510.1	-10504.9	10.2772	0.00134681	0.0199773
orthomcl2052	hexapoda	mcg	spermatogenesis-defective protein 39 homolog;dna-binding protein rfx2;transcription factor rfx3-like;transcription factor rfx3-like isoform x7;transcription factor rfx3	-4530.35	-4525.8	9.11502	0.00253519	0.0199946
orthomcl351	hexapoda	mcg	glutamine synthetase;glutamine synthetase 2	-6698.44	-6693.91	9.06299	0.00260835	0.0202758
orthomcl2850	hexapoda	mcg	rna-binding protein squid;rna-binding protein squid-like isoform x8;heterogeneous nuclear ribonucleoprotein	-5313.28	-5308.76	9.04792	0.00262994	0.0202758
orthomcl806	hexapoda	mcg	protein croquemort-like;protein croquemort	-10866.7	-10862.2	8.9944	0.00270808	0.0206462
orthomcl3473	hexapoda	scg	coproporphirynogen oxidase;coproporphyrinogen-iii oxidase-like;coproporphyrinogen iii oxidase;	-5657.1	-5652.13	9.94764	0.00161056	0.0222563
orthomcl4071	hexapoda	scg	endonuclease iii-like protein 1-like;endonuclease iii-like protein 1;	-6305.67	-6300.69	9.95785	0.00160165	0.0222563
orthomcl4571	hexapoda	scg	fad-dependent oxidoreductase domain-containing protein 1-like;fad oxidoreductase;	-9784.97	-9779.97	9.9859	0.00157743	0.0222563
orthomcl4000	hexapoda	scg	stromal membrane-associated protein 1-like;stromal membrane-associated protein 1;arf-gap with dual ph domain-containing protein 1-like;	-7046.83	-7041.86	9.94406	0.00161369	0.0222563
orthomcl2805	hexapoda	mcg	tankyrase-2;low quality protein: tankyrase-1-like;tankyrase-2-like isoform x1;tankyrase-2 isoformx2;tankyrase-2 isoform x3;tnks2 partial;tankyrase-1 isoform 2	-15820.8	-15816.4	8.72531	0.00313822	0.0236627
orthomcl4420	hexapoda	scg	udp-n-acetylglucosamine transferase subunit alg13 homolog isoform x1;udp-n-acetylglucosamine transferase subunit alg13 homolog;glycosyltransferase family 28 protein;	-3673.53	-3668.65	9.75451	0.00178883	0.0239844
orthomcl5149	hexapoda	scg	uv excision repair protein rad23-like protein b;uv excision repair protein rad23 homolog a isoform x1;nucleotide excision repair factor rad23;uv excision repair protein;nuclear excision repair protein rad23;	-5466.73	-5461.86	9.74307	0.0018	0.0239844
orthomcl3451	hexapoda	scg	deleted in autism protein 1 homolog;deleted in autism protein 1;upf0672 protein c3orf58 homolog;	-6879.03	-6874.19	9.67792	0.00186495	0.0244357
orthomcl2612	hexapoda	mcg	histone-lysine n- h3 lysine-79 specific;histone h3;histone-lysine n- h3 lysine-79 specific-like	-12699.7	-12695.5	8.58422	0.00339089	0.025018
orthomcl3071	hexapoda	mcg	trafficking protein particle complex subunit 8 isoform x1;trafficking protein particle complex subunit 8-like;trafficking protein particle complex subunit 8;protein trs85-like protein	-23957.9	-23953.6	8.60377	0.00335467	0.025018
orthomcl4828	hexapoda	scg	rna-binding protein 28-like;rna-binding protein 28 isoform 1;rna-binding protein 28;	-9238.63	-9233.83	9.5905	0.00195586	0.0252067
orthomcl4043	hexapoda	scg	transcription elongation factor b polypeptide 3-like;isoform b;	-10705.8	-10701	9.51958	0.00203291	0.0257771
orthomcl38	hexapoda	mcg	cytochrome p450;cytochrome p450 3a31;cytochrome p450 cyp6bk17;cytochrome p450 cyp6cy3	-10448.3	-10444	8.45567	0.00363908	0.026182
orthomcl2095	hexapoda	mcg	ferric-chelate reductase 1 homolog	-12789.5	-12785.3	8.46079	0.00362885	0.026182
orthomcl1442	hexapoda	mcg	transforming acidic coiled-coil-containing protein 1;type i;transforming acidic coiled-coil-containing protein 1 isoform x1	-6525.87	-6521.65	8.44369	0.00366313	0.026182
orthomcl1421	hexapoda	mcg	arginine kinase;arginine kinase-like	-5102.62	-5098.44	8.367	0.00382095	0.0264572
orthomcl1141	hexapoda	mcg	blood-stage membrane protein ag-1;ddb1- and cul4-associated factor 8-like;ddb1- and cul4-associated factor 8	-10367.2	-10363	8.37724	0.00379949	0.0264572
orthomcl2705	hexapoda	mcg	phosphatidylinositol glycan anchor biosynthesis class u	-9290.72	-9286.55	8.35047	0.00385587	0.0264572
orthomcl378	hexapoda	mcg	trehalase isoform x1;soluble trehalase;trehalase;membrane-bound trehalase;trehalase precursor	-13182.5	-13178.3	8.38083	0.00379198	0.0264572
orthomcl3701	hexapoda	scg	methyltransferase 10 domain containing;methyltransferase-like protein 16-like;methyltransferase-like protein 16;methyltransferase like 16;methyltransferase mett10d;	-9172.39	-9167.72	9.34777	0.00223257	0.0278594
orthomcl543	hexapoda	mcg	anion exchange protein 2;sodium-driven chloride bicarbonate exchanger;sodium-driven chloride bicarbonate exchanger-like isoform x14;anion exchange protein 2-like;na	-17915.2	-17911.1	8.18641	0.00422054	0.0284394
orthomcl1008	hexapoda	mcg	valyl-trna synthetase-like;valyl-trna synthetase;valyl-trna isoform a;valine--trna ligase	-18359.4	-18355.4	8.18335	0.00422766	0.0284394
orthomcl1788	hexapoda	mcg	transport and golgi organization protein 6 homolog;transmembrane and coiled-coil domain-containing protein 7	-13860.9	-13856.8	8.13684	0.00433749	0.028895
orthomcl3242	hexapoda	mcg	peptidyl-prolyl cis-trans isomerase fkbp8-like;fk506 binding protein	-7213.66	-7209.62	8.07365	0.00449136	0.0296324
orthomcl5105	hexapoda	scg	ubiquitin-protein ligase e3c-like;ubiquitin-protein ligase e3c;	-18249.5	-18244.9	9.19837	0.00242231	0.0297548
orthomcl4298	hexapoda	scg	activating signal cointegrator 1-like;activating signal cointegrator 1;	-9408.26	-9403.72	9.09625	0.00256134	0.0303269
orthomcl3658	hexapoda	scg	protein creg1 precursor;protein creg1;protein creg2-like;protein creg1-like;	-4484.83	-4480.28	9.10776	0.00254528	0.0303269
orthomcl3977	hexapoda	scg	x-ray repair cross-complementing protein 6 isoform x2;x-ray repair cross-complementing protein 6;x-ray repair cross-complementing protein 5-like;atp-dependent dna helicase 2 subunit 1;	-11376.8	-11372.3	9.07971	0.00258461	0.0303269
orthomcl1460	hexapoda	mcg	early gene at isoform a;abc transporter g family member 22-like	-10222.7	-10218.7	7.97412	0.00474507	0.0307156
orthomcl1756	hexapoda	mcg	lysosomal pro-x carboxypeptidase-like;lysosomal pro-x carboxypeptidase	-9267.88	-9263.89	7.97957	0.00473082	0.0307156
orthomcl5154	hexapoda	scg	histone deacetylase silent information regulator protein sir2;histone deacetylase;nad-dependent protein deacetylase sirtuin-1 isoform 1;nad-dependent deacetylase sirtuin-1;	-10316.1	-10311.6	8.98292	0.00272515	0.0310491
orthomcl3677	hexapoda	scg	nuclear transcription factor y subunit gamma;nuclear transcription factor y subunit gamma-like isoform 3;nuclear transcription factor gamma;nuclear transcription factor y subunit gamma isoform x4;	-5321.18	-5316.68	8.99666	0.00270473	0.0310491
orthomcl1558	hexapoda	mcg	galactokinase 1;galactokinase;galactokinase-like	-8074.54	-8070.57	7.93277	0.00485473	0.0311027
orthomcl2383	hexapoda	mcg	protein pellino-like;protein pellino	-4966.24	-4962.28	7.91763	0.00489554	0.0311027
orthomcl3068	hexapoda	mcg	splicing factor 3a subunit 1-like isoform x2;splicing factor 3 subunit 1;splicing factor 3a subunit 1-like;splicing factor 3a subunit 1 isoform x1	-9168.71	-9164.78	7.86444	0.00504165	0.0317371
orthomcl4617	hexapoda	scg	nhl repeat-containing;ring finger protein nhl-1;	-17593.3	-17588.8	8.88423	0.00287645	0.0323047
orthomcl2079	hexapoda	mcg	immunoglobulin-binding protein 1-like;immunoglobulin-binding protein 1b-like	-7823.42	-7819.52	7.80542	0.00520899	0.0324924
orthomcl4576	hexapoda	scg	gmp synthase;	-12503.2	-12498.8	8.83919	0.00294831	0.0326454
orthomcl3196	hexapoda	mcg	isoleucyl-trna mitochondrial-like;isoleucine--trna mitochondrial;isoleucyl-trna mitochondrial	-9800.24	-9796.36	7.75326	0.00536157	0.032847
orthomcl1031	hexapoda	mcg	nuclear rna export factor 1-like isoform x3;nuclear rna export factor 1-like;nuclear rna export factor 1	-12009.2	-12005.3	7.76916	0.00531458	0.032847
orthomcl3767	hexapoda	scg	serine protease;prophenoloxidase activating factor;serine proteinase stubble;	-8210.98	-8206.61	8.74509	0.00310437	0.0338961
orthomcl1993	hexapoda	mcg	histone h4 transcription factor;dappu_58732-like protein	-8110.26	-8106.42	7.67824	0.00558907	0.0339377
orthomcl4657	hexapoda	scg	inosine triphosphate pyrophosphatase;inosine triphosphate pyrophosphatase-like;upf0428 protein cxorf56 homolog isoform 1;	-3766.78	-3762.44	8.68736	0.00320424	0.0345072
orthomcl5240	hexapoda	scg	protein phosphatase pp2a 55 kda regulatory subunit-like isoform 2;protein phosphatase pp2a 55 kda regulatory subunit-like isoform 1;	-6476.4	-6472.07	8.65895	0.00325458	0.0345757
orthomcl2859	hexapoda	mcg	14-3-3 zeta	-3570.97	-3567.17	7.60145	0.00583214	0.0349249
orthomcl1573	hexapoda	mcg	serine hydroxymethyltransferase;serine mitochondrial isoform 3	-9304.1	-9300.3	7.59487	0.00585345	0.0349249
orthomcl1997	hexapoda	mcg	translocation protein sec62-like isoform x2;translocation protein sec62;translocation protein 1;translocation protein isoform c;sec62 protein;translocation protein sec62-like	-6626.9	-6623.15	7.49871	0.00617433	0.0365219
orthomcl2860	hexapoda	mcg	dna topoisomerase type i;dna topoisomerase 1;dna topoisomerase 1-like	-11129.9	-11126.2	7.48318	0.0062278	0.0365233
orthomcl4264	hexapoda	scg	leucine-rich repeat and immunoglobulin-like domain-containing nogo receptor-interacting protein 2-like;	-14001.4	-13997.2	8.44731	0.00365584	0.0378165
orthomcl3576	hexapoda	scg	periodic tryptophan protein 1 homolog;wd-repeat protein;	-9694.28	-9690.05	8.46006	0.00363029	0.0378165
orthomcl3924	hexapoda	scg	probable queuine trna-ribosyltransferase-like;queuine trna-ribosyltransferase;	-7074.46	-7070.27	8.39036	0.00377216	0.0380192
orthomcl4980	hexapoda	scg	replication protein a 14 kda subunit;	-2826.75	-2822.55	8.40254	0.00374698	0.0380192
orthomcl503	hexapoda	mcg	intraflagellar transport protein 122-like protein;hypothetical protein DAPPUDRAFT_97956;isocitrate lyase;cg13310 cg13310-pa	-8384.96	-8381.28	7.37229	0.00662366	0.0381975
orthomcl2967	hexapoda	mcg	protein unc-45 homolog b-like	-16867.1	-16863.5	7.37203	0.00662462	0.0381975
orthomcl4300	hexapoda	scg	mitochondrial-processing peptidase subunit alpha-like;mitochondrial-processing peptidase alpha mitochondrial;mitochondrial-processing peptidase subunit alpha;	-10353.8	-10349.6	8.34343	0.00387084	0.0385199
orthomcl1670	hexapoda	mcg	glyceraldehyde 3-phosphate dehydrogenase;glyceraldehyde-3-phosphate dehydrogenase	-5213.61	-5209.94	7.32553	0.00679821	0.0388718
orthomcl461	hexapoda	mcg	isoform c;dipeptidase 1;dipeptidase 1-like	-8465.35	-8461.71	7.28913	0.00693731	0.0390114
orthomcl2412	hexapoda	mcg	ribosomal l1 domain-containing protein cg13096-like;ribosomal l1 domain-containing protein 1	-7427.04	-7423.4	7.29154	0.00692802	0.0390114
orthomcl1885	hexapoda	mcg	tata element modulatory factor;tata element modulatory factor 1	-17035.5	-17031.9	7.27306	0.00699965	0.0390114
orthomcl430	hexapoda	mcg	transmembrane protease serine 9-like;trypsin-like serine protease;serine proteinase stubble;isoform b	-10258	-10254.3	7.26018	0.00705004	0.0390114
orthomcl1896	hexapoda	mcg	nuclear export receptor cse1 cas importin beta partial;low quality protein: exportin-2-like;cas cse1 segregation protein;exportin-2 isoform x1;importin (ran-binding protein);exportin-2-like	-15350	-15346.4	7.23534	0.00714821	0.0392382
orthomcl2940	hexapoda	mcg	dna-directed rna polymerases i and iii subunit rpac1-like;dna-directed rna polymerases i and iii subunit rpac1	-6964.01	-6960.41	7.20355	0.00727595	0.0393104
orthomcl1811	hexapoda	mcg	mitochondrial chaperone bcs1;mitochondrial chaperone bcs1-like	-7956.31	-7952.7	7.21091	0.00724619	0.0393104
orthomcl3035	hexapoda	mcg	dock9 partial;dedicator of cytokinesis protein 2;dedicator of cytokinesis protein 7 isoform x2;dedicator of cytokinesis protein 9;dedicator of cytokinesis protein 7-like	-29001.7	-28998.2	7.05767	0.00789265	0.0416583
orthomcl3176	hexapoda	mcg	histone acetyltransferase kat2b;general control of amino acid synthesis protein 5-like 2;histone acetyltransferase kat2a;histone acetyltransferase kat2a-like	-12041	-12037.5	7.06776	0.00784835	0.0416583
orthomcl624	hexapoda	mcg	sumo ligase;su 2-10-pe;e3 sumo-protein ligase pias1-like;e3 sumo-protein ligase pias2-like	-10710.8	-10707.3	7.06451	0.0078626	0.0416583
orthomcl2040	hexapoda	mcg	phosphatidylinositol-4-phosphate 5-kinase type i;phosphatidylinositol-4-phosphate 5-kinase type-1 alpha-like isoform 2;phosphatidylinositol-4-phosphate 5-kinase type-2;phosphatidylinositol-4-phosphate 5-kinase type-1 alpha	-8222.21	-8218.72	6.99395	0.00817856	0.0422656
orthomcl2580	hexapoda	mcg	ribosomal protein l3	-6255.78	-6252.28	6.9909	0.00819251	0.0422656
orthomcl2400	hexapoda	mcg	translocation protein sec63-like protein;translocation protein sec63 homolog	-13435	-13431.5	7.01333	0.00809049	0.0422656
orthomcl2948	hexapoda	mcg	seryl-trna synthetase;seryl-trna cytoplasmic;serine--trna cytoplasmic-like	-9005.02	-9001.53	6.97435	0.00826863	0.0423399
orthomcl3615	hexapoda	scg	hypothetical protein DAPPUDRAFT_64785;chromosome 10 open reading frame 118;oocyte-testis gene 1;ctcl tumor antigen l14-2;	-8576.99	-8572.93	8.12042	0.00437694	0.0424808
orthomcl4807	hexapoda	scg	methionyl-trna mitochondrial;methionine-trna synthetase;methionine--trna mitochondrial-like;	-10264.7	-10260.6	8.14272	0.00432344	0.0424808
orthomcl4782	hexapoda	scg	d-amino acid oxidase;	-7382.01	-7377.97	8.08679	0.0044589	0.0427486
orthomcl5166	hexapoda	scg	ell-associated factor eaf-like;serine threonine-protein phosphatase 5-like;	-6236.43	-6232.41	8.04833	0.00455455	0.0431395
orthomcl711	hexapoda	mcg	cytochrome b561-like;no extended memory;cytochrome b561	-5710.51	-5707.05	6.92058	0.00852091	0.043282
orthomcl3074	hexapoda	mcg	trna-dihydrouridine synthase	-9974.82	-9971.37	6.90849	0.00857876	0.043282
orthomcl4047	hexapoda	scg	ral gtpase-activating protein subunit beta-like;ral gtpase-activating protein subunit beta-like isoform 2;ral gtpase-activating protein subunit beta;	-22606.5	-22602.5	8.01825	0.00463083	0.0433399
orthomcl4794	hexapoda	scg	adipocyte plasma membrane-associated protein;adipocyte plasma membrane-associated;	-8748.12	-8744.16	7.92224	0.00488308	0.0437957
orthomcl5167	hexapoda	scg	chitin deacetylase 4 precursor;chitin deacetylase 4;	-9282.12	-9278.18	7.88823	0.00497576	0.0437957
orthomcl4197	hexapoda	scg	dna replication licensing factor mcm2-like;dna replication licensing factor mcm2;	-12482.9	-12478.9	7.90152	0.00493933	0.0437957
orthomcl4306	hexapoda	scg	ecdysone receptor isoform a;ecdysone receptor a2;ecdysone receptor;	-8248.2	-8244.25	7.90212	0.0049377	0.0437957
orthomcl3579	hexapoda	scg	ga-binding protein alpha chain;dna-binding protein ets97d;dna-binding protein ets97d-like;	-6698.02	-6694.09	7.87012	0.00502583	0.0437957
orthomcl4673	hexapoda	scg	probable palmitoyltransferase zdhhc24-like;probable palmitoyltransferase zdhhc24;protein c9orf140-like;palmitoyltransferase erf2;	-6630.89	-6626.92	7.95168	0.00480429	0.0437957
orthomcl4054	hexapoda	scg	serine threonine-protein phosphatase dullard-like protein;dullard-like protein;ctd nuclear envelope phosphatase 1;ctd nuclear envelope phosphatase 1 homolog;	-4040.77	-4036.84	7.85448	0.0050695	0.0437957
orthomcl137	hexapoda	mcg	cytochrome p450-4c3;cytochrome p450;cytochrome p450-like protein;cytochrome p450 4v2-like	-11593	-11589.5	6.85388	0.00884492	0.0440283
orthomcl3262	hexapoda	mcg	isoform a;isoform b;ocia domain-containing protein 1-like;ociad protein isoform 2	-5136.39	-5132.97	6.84553	0.00888635	0.0440283
orthomcl1649	hexapoda	mcg	protein maelstrom homolog isoform x1;protein maelstrom 1-like;protein maelstrom homolog;mael_culqu ame: full=protein maelstrom homolog	-9489.79	-9486.37	6.83894	0.00891919	0.0440283
orthomcl802	hexapoda	mcg	alcohol dehydrogenase;sorbitol dehydrogenase;sorbitol dehydrogenase-like	-7262.2	-7258.8	6.80155	0.00910788	0.0440417
orthomcl2699	hexapoda	mcg	fanconi anemia group i isoform x2;fanconi anemia group i protein isoform x1;fanconi anemia group i protein isoform 2;fanconi anemia group i protein	-14544.6	-14541.2	6.78773	0.00917866	0.0440417
orthomcl3036	hexapoda	mcg	isoform f;ww domain-containing adapter protein with coiled-coil	-7863.85	-7860.45	6.81265	0.00905143	0.0440417
orthomcl2781	hexapoda	mcg	ubiquinol-cytochrome c rieske iron-sulfur polypeptide 1;cytochrome b-c1 complex subunit mitochondrial-like;ubiquinol-cytochrome c reductase;ubiquinol-cytochrome c reductase iron-sulfur subunit;cytochrome b-c1 complex subunit mitochondrial precursor	-5141.37	-5137.97	6.79731	0.00912952	0.0440417
orthomcl4185	hexapoda	scg	acyl- dehydrogenase family member mitochondrial;acyl- dehydrogenase family member mitochondrial-like;	-12755.9	-12752	7.77769	0.00528955	0.0442383
orthomcl3557	hexapoda	scg	failed axon connections-like isoform x2;failed axon isoform c;failed axon connections-like isoform x1;failed axon connections;	-6650.37	-6646.47	7.7969	0.00523359	0.0442383
orthomcl3798	hexapoda	scg	probable glutamine--trna ligase-like;glutaminyl-trna synthetase;	-13390.3	-13386.4	7.80676	0.0052051	0.0442383
orthomcl3943	hexapoda	scg	mrna cleavage and polyadenylation factor ii complex subunit pta1;symplekin;	-19551.4	-19547.5	7.7237	0.00545006	0.0451009
orthomcl588	hexapoda	mcg	kraken;probable serine hydrolase-like;valacyclovir hydrolase;probable serine hydrolase-like isoform x1;isoform b	-7456.22	-7452.86	6.71818	0.00954348	0.0454743
orthomcl115	hexapoda	mcg	heat shock 70 kda;heat shock protein 70;heat shock protein 70 kda	-10746.9	-10743.6	6.65501	0.00988775	0.0467898
orthomcl4799	hexapoda	scg	ubiquinone biosynthesis protein coq7 homolog;ubiquinone biosynthesis protein coq7-like protein;ubiquinone biosynthesis protein;	-3595.83	-3592.01	7.63727	0.00571743	0.0468206
orthomcl1423	hexapoda	mcg	cell adhesion molecule;low quality protein: neuroglian-like;neuroglian-like isoform 1;neuroglian-like isoform 2	-23071.7	-23068.4	6.60321	0.0101795	0.0478404
orthomcl709	hexapoda	mcg	atp synthase;atp synthase subunit mitochondrial;atp synthase subunit mitochondrial-like;atp synthase-like protein	-4709.29	-4706.02	6.54173	0.0105373	0.0485425
orthomcl1447	hexapoda	mcg	c-1-tetrahydrofolate cytoplasmic;c-1-tetrahydrofolate cytoplasmic-like;methylenetetrahydrofolate dehydrogenase (nadp+ dependent) methenyltetrahydrofolate formyltetrahydrofolate synthetase	-15859.8	-15856.5	6.52424	0.0106414	0.0485425
orthomcl2451	hexapoda	mcg	gtp-binding protein cg1354-like;gtp-binding protein	-6372.47	-6369.22	6.51737	0.0106826	0.0485425
orthomcl1253	hexapoda	mcg	protein malvolio;protein malvolio-like;natural resistance-associated macrophage protein 2 isoform x2	-9086.58	-9083.31	6.54515	0.010517	0.0485425
orthomcl322	hexapoda	mcg	vacuolar protein sorting-associated protein 33a-like;vacuolar protein sorting-associated protein 33a	-9702.93	-9699.66	6.53969	0.0105494	0.0485425
orthomcl4602	hexapoda	scg	neutral sphingomyelinase-like;	-8402.07	-8398.3	7.54413	0.0060206	0.048795
orthomcl3727	hexapoda	scg	poly -specific ribonuclease parn;poly -specific ribonuclease parn isoform x1;poly -specific ribonuclease parn-like;probable alpha-ketoglutarate-dependent dioxygenase abh4-like;	-12257.4	-12253.6	7.48324	0.0062276	0.0494531
orthomcl4438	hexapoda	scg	pre-rrna-processing protein tsr1 homolog;	-14866.9	-14863.2	7.49199	0.00619741	0.0494531
