# Supplementary material for: Collembolan Transcriptomes Highlight Molecular Evolution of Hexapods and Provide Clues on the Adaptation to Terrestrial Life
Source: PLoS One. 2015 Jun 15;10(6):e0130600. doi: 10.1371/journal.pone.0130600 (PMC4468109; doi:10.1371/journal.pone.0130600)
Supplement: S4 Table — (XLSX) [file pone.0130600.s007.xlsx]

## Sheet: hexapoda_scg
clusters category	GO.ID	Ontology	Term	Annotated	Significant	Expected	elim p-value
scg	GO:0043433	BP	negative regulation of transcription fac...	3	3	0.27	0.00067
scg	GO:0045935	BP	positive regulation of nucleobase, nucle...	48	11	4.25	0.002
scg	GO:0000122	BP	negative regulation of transcription fro...	13	5	1.15	0.00351
scg	GO:0043283	BP	biopolymer metabolic process	422	51	37.33	0.00495
scg	GO:0042067	BP	establishment of ommatidial polarity	5	3	0.44	0.00587
scg	GO:0001817	BP	regulation of cytokine production	2	2	0.18	0.00774
scg	GO:0008347	BP	glial cell migration	2	2	0.18	0.00774
scg	GO:0008589	BP	regulation of smoothened signaling pathw...	2	2	0.18	0.00774
scg	GO:0031648	BP	protein destabilization	2	2	0.18	0.00774
scg	GO:0032312	BP	regulation of ARF GTPase activity	2	2	0.18	0.00774
scg	GO:0008060	MF	ARF GTPase activator activity	2	2	0.19	0.0086
scg	GO:0001751	BP	compound eye photoreceptor cell differen...	11	4	0.97	0.01162
scg	GO:0001754	BP	eye photoreceptor cell differentiation	11	4	0.97	0.01162
scg	GO:0043565	MF	sequence-specific DNA binding	22	6	2.05	0.0122
scg	GO:0050793	BP	regulation of developmental process	37	8	3.27	0.01228
scg	GO:0006470	BP	protein amino acid dephosphorylation	17	5	1.5	0.0127
scg	GO:0045893	BP	positive regulation of transcription, DN...	46	9	4.07	0.01549
scg	GO:0045941	BP	positive regulation of transcription	46	9	4.07	0.01549
scg	GO:0006289	BP	nucleotide-excision repair	7	3	0.62	0.01801
scg	GO:0048511	BP	rhythmic process	7	3	0.62	0.01801
scg	GO:0050767	BP	regulation of neurogenesis	7	3	0.62	0.01801
scg	GO:0006743	BP	ubiquinone metabolic process	3	2	0.27	0.02188
scg	GO:0006744	BP	ubiquinone biosynthetic process	3	2	0.27	0.02188
scg	GO:0007622	BP	rhythmic behavior	3	2	0.27	0.02188
scg	GO:0008045	BP	motor axon guidance	3	2	0.27	0.02188
scg	GO:0009264	BP	deoxyribonucleotide catabolic process	3	2	0.27	0.02188
scg	GO:0016476	BP	shape changes of embryonic cells	3	2	0.27	0.02188
scg	GO:0030512	BP	negative regulation of transforming grow...	3	2	0.27	0.02188
scg	GO:0030713	BP	stalk formation (sensu Insecta)	3	2	0.27	0.02188
scg	GO:0042307	BP	positive regulation of protein import in...	3	2	0.27	0.02188
scg	GO:0042375	BP	quinone cofactor metabolic process	3	2	0.27	0.02188
scg	GO:0042993	BP	positive regulation of transcription fac...	3	2	0.27	0.02188
scg	GO:0045426	BP	quinone cofactor biosynthetic process	3	2	0.27	0.02188
scg	GO:0045475	BP	locomotor rhythm	3	2	0.27	0.02188
scg	GO:0046824	BP	positive regulation of nucleocytoplasmic...	3	2	0.27	0.02188
scg	GO:0046843	BP	dorsal appendage formation	3	2	0.27	0.02188
scg	GO:0048512	BP	circadian behavior	3	2	0.27	0.02188
scg	GO:0051222	BP	positive regulation of protein transport	3	2	0.27	0.02188
scg	GO:0003684	MF	damaged DNA binding	3	2	0.28	0.0243
scg	GO:0004180	MF	carboxypeptidase activity	3	2	0.28	0.0243
scg	GO:0045595	BP	regulation of cell differentiation	20	5	1.77	0.02573
scg	GO:0042051	BP	compound eye photoreceptor development	8	3	0.71	0.02699
scg	GO:0042462	BP	eye photoreceptor cell development	8	3	0.71	0.02699
scg	GO:0046530	BP	photoreceptor cell differentiation	14	4	1.24	0.02868
scg	GO:0004527	MF	exonuclease activity	8	3	0.75	0.0311
scg	GO:0043285	BP	biopolymer catabolic process	60	10	5.31	0.03196
scg	GO:0051336	BP	regulation of hydrolase activity	17	6	1.5	0.03402
scg	GO:0051707	BP	response to other organism	15	4	1.33	0.03653
scg	GO:0006281	BP	DNA repair	22	5	1.95	0.03796
scg	GO:0016311	BP	dephosphorylation	22	5	1.95	0.03796
scg	GO:0001752	BP	compound eye photoreceptor fate commitme...	4	2	0.35	0.04125
scg	GO:0007186	BP	G-protein coupled receptor protein signa...	4	2	0.35	0.04125
scg	GO:0007306	BP	eggshell chorion formation	4	2	0.35	0.04125
scg	GO:0007422	BP	peripheral nervous system development	4	2	0.35	0.04125
scg	GO:0017015	BP	regulation of transforming growth factor...	4	2	0.35	0.04125
scg	GO:0030168	BP	platelet activation	4	2	0.35	0.04125
scg	GO:0032386	BP	regulation of intracellular transport	4	2	0.35	0.04125
scg	GO:0033157	BP	regulation of intracellular protein tran...	4	2	0.35	0.04125
scg	GO:0042306	BP	regulation of protein import into nucleu...	4	2	0.35	0.04125
scg	GO:0042706	BP	eye photoreceptor cell fate commitment	4	2	0.35	0.04125
scg	GO:0042990	BP	regulation of transcription factor impor...	4	2	0.35	0.04125
scg	GO:0042991	BP	transcription factor import into nucleus	4	2	0.35	0.04125
scg	GO:0045814	BP	negative regulation of gene expression, ...	4	2	0.35	0.04125
scg	GO:0046552	BP	photoreceptor cell fate commitment	4	2	0.35	0.04125
scg	GO:0046822	BP	regulation of nucleocytoplasmic transpor...	4	2	0.35	0.04125
scg	GO:0048814	BP	regulation of dendrite morphogenesis	4	2	0.35	0.04125
scg	GO:0050773	BP	regulation of dendrite development	4	2	0.35	0.04125
scg	GO:0051050	BP	positive regulation of transport	4	2	0.35	0.04125
scg	GO:0051223	BP	regulation of protein transport	4	2	0.35	0.04125
scg	GO:0044249	BP	cellular biosynthetic process	99	14	8.76	0.04406
scg	GO:0051247	BP	positive regulation of protein metabolic...	16	4	1.42	0.0455
scg	GO:0008601	MF	protein phosphatase type 2A regulator ac...	4	2	0.37	0.0456
scg	GO:0016905	MF	myosin heavy chain kinase activity	4	2	0.37	0.0456
scg	GO:0043087	BP	regulation of GTPase activity	12	5	1.06	0.04805
scg	GO:0000074	BP	regulation of progression through cell c...	39	7	3.45	0.04904

## Sheet: collembola_scg
clusters category	GO.ID	Ontology	Term	Annotated	Significant	Expected	elim p-value
scg	GO:0000184	BP	mRNA catabolic process, nonsense-mediate...	12	2	0.12	0.0061
scg	GO:0006614	BP	SRP-dependent cotranslational protein ta...	12	2	0.12	0.0061
scg	GO:0006364	BP	rRNA processing	23	2	0.24	0.022
scg	GO:0016072	BP	rRNA metabolic process	23	2	0.24	0.022

## Sheet: hexapoda_mcg
clusters category	GO.ID	Ontology	Term	Annotated	Significant	Expected	elim p-value
mcg	GO:0004812	MF	aminoacyl-tRNA ligase activity	12	6	1.61	0.0024
mcg	GO:0043043	BP	peptide biosynthetic process	3	3	0.41	0.0025
mcg	GO:0006418	BP	tRNA aminoacylation for protein translat...	12	6	1.64	0.0027
mcg	GO:0007613	BP	memory	7	4	0.96	0.0084
mcg	GO:0046034	BP	ATP metabolic process	29	9	3.96	0.0113
mcg	GO:0030554	MF	adenyl nucleotide binding	160	31	21.47	0.0137
mcg	GO:0001525	BP	angiogenesis	8	4	1.09	0.015
mcg	GO:0005524	MF	ATP binding	142	28	19.05	0.0153
mcg	GO:0006955	BP	immune response	26	8	3.55	0.0178
mcg	GO:0003918	MF	DNA topoisomerase (ATP-hydrolyzing) acti...	2	2	0.27	0.0179
mcg	GO:0004828	MF	serine-tRNA ligase activity	2	2	0.27	0.0179
mcg	GO:0005388	MF	calcium-transporting ATPase activity	2	2	0.27	0.0179
mcg	GO:0015085	MF	calcium ion transmembrane transporter ac...	2	2	0.27	0.0179
mcg	GO:0017150	MF	tRNA dihydrouridine synthase activity	2	2	0.27	0.0179
mcg	GO:0006059	BP	hexitol metabolic process	2	2	0.27	0.0185
mcg	GO:0006434	BP	seryl-tRNA aminoacylation	2	2	0.27	0.0185
mcg	GO:0006450	BP	regulation of translational fidelity	2	2	0.27	0.0185
mcg	GO:0006547	BP	histidine metabolic process	2	2	0.27	0.0185
mcg	GO:0006548	BP	histidine catabolic process	2	2	0.27	0.0185
mcg	GO:0006570	BP	tyrosine metabolic process	2	2	0.27	0.0185
mcg	GO:0009075	BP	histidine family amino acid metabolic pr...	2	2	0.27	0.0185
mcg	GO:0009077	BP	histidine family amino acid catabolic pr...	2	2	0.27	0.0185
mcg	GO:0016198	BP	axon choice point recognition	2	2	0.27	0.0185
mcg	GO:0016199	BP	axon midline choice point recognition	2	2	0.27	0.0185
mcg	GO:0019400	BP	alditol metabolic process	2	2	0.27	0.0185
mcg	GO:0045143	BP	homologous chromosome segregation	2	2	0.27	0.0185
mcg	GO:0050708	BP	regulation of protein secretion	2	2	0.27	0.0185
mcg	GO:0050714	BP	positive regulation of protein secretion	2	2	0.27	0.0185
mcg	GO:0051047	BP	positive regulation of secretion	2	2	0.27	0.0185
mcg	GO:0006874	BP	cellular calcium ion homeostasis	5	3	0.68	0.0202
mcg	GO:0006875	BP	cellular metal ion homeostasis	5	3	0.68	0.0202
mcg	GO:0032392	BP	DNA geometric change	5	3	0.68	0.0202
mcg	GO:0032508	BP	DNA duplex unwinding	5	3	0.68	0.0202
mcg	GO:0048542	BP	lymph gland development	5	3	0.68	0.0202
mcg	GO:0055065	BP	metal ion homeostasis	5	3	0.68	0.0202
mcg	GO:0055074	BP	calcium ion homeostasis	5	3	0.68	0.0202
mcg	GO:0004091	MF	carboxylesterase activity	9	4	1.21	0.0227
mcg	GO:0006200	BP	ATP catabolic process	19	6	2.6	0.0345
mcg	GO:0000380	BP	alternative nuclear mRNA splicing, via s...	6	3	0.82	0.0365
mcg	GO:0000381	BP	regulation of alternative nuclear mRNA s...	6	3	0.82	0.0365
mcg	GO:0016319	BP	mushroom body development	6	3	0.82	0.0365
mcg	GO:0048024	BP	regulation of nuclear mRNA splicing, via...	6	3	0.82	0.0365
mcg	GO:0050684	BP	regulation of mRNA processing	6	3	0.82	0.0365
mcg	GO:0051046	BP	regulation of secretion	6	3	0.82	0.0365
mcg	GO:0017076	MF	purine nucleotide binding	185	33	24.82	0.0367
mcg	GO:0003682	MF	chromatin binding	25	7	3.35	0.0397
mcg	GO:0050878	BP	regulation of body fluids	15	5	2.05	0.0423
mcg	GO:0006163	BP	purine nucleotide metabolic process	53	12	7.24	0.0462
mcg	GO:0016787	MF	hydrolase activity	264	44	35.42	0.0475
mcg	GO:0004497	MF	monooxygenase activity	11	4	1.48	0.048
mcg	GO:0004725	MF	protein tyrosine phosphatase activity	11	4	1.48	0.048
mcg	GO:0003916	MF	DNA topoisomerase activity	3	2	0.4	0.0489
mcg	GO:0004623	MF	phospholipase A2 activity	3	2	0.4	0.0489

## Sheet: collembola_mcg
clusters category	GO.ID	Ontology	Term	Annotated	Significant	Expected	elim p-value
mcg	GO:0015293	MF	symporter activity	6	3	0.24	0.0011
mcg	GO:0005388	MF	calcium-transporting ATPase activity	2	2	0.08	0.0016
mcg	GO:0032450	MF	maltase activity	2	2	0.08	0.0016
mcg	GO:0006207	BP	'de novo' pyrimidine base biosynthetic p...	3	2	0.11	0.0036
mcg	GO:0035162	BP	embryonic hemopoiesis	4	2	0.14	0.0071
mcg	GO:0006874	BP	cellular calcium ion homeostasis	5	2	0.18	0.0116
mcg	GO:0006875	BP	cellular metal ion homeostasis	5	2	0.18	0.0116
mcg	GO:0055065	BP	metal ion homeostasis	5	2	0.18	0.0116
mcg	GO:0055074	BP	calcium ion homeostasis	5	2	0.18	0.0116
mcg	GO:0009260	BP	ribonucleotide biosynthetic process	15	3	0.54	0.0141
mcg	GO:0015294	MF	solute:cation symporter activity	5	2	0.2	0.0149
mcg	GO:0000272	BP	polysaccharide catabolic process	7	2	0.25	0.0232
mcg	GO:0006584	BP	catecholamine metabolic process	7	2	0.25	0.0232
mcg	GO:0015698	BP	inorganic anion transport	7	2	0.25	0.0232
mcg	GO:0018958	BP	phenol metabolic process	7	2	0.25	0.0232
mcg	GO:0044247	BP	cellular polysaccharide catabolic proces...	7	2	0.25	0.0232
mcg	GO:0016701	MF	oxidoreductase activity, acting on singl...	7	2	0.28	0.0296
mcg	GO:0051536	MF	iron-sulfur cluster binding	7	2	0.28	0.0296
mcg	GO:0051540	MF	metal cluster binding	7	2	0.28	0.0296
mcg	GO:0050662	MF	coenzyme binding	30	4	1.22	0.0297
mcg	GO:0006754	BP	ATP biosynthetic process	8	2	0.29	0.0303
mcg	GO:0006820	BP	anion transport	8	2	0.29	0.0303
mcg	GO:0042773	BP	ATP synthesis coupled electron transport	8	2	0.29	0.0303
mcg	GO:0042775	BP	organelle ATP synthesis coupled electron...	8	2	0.29	0.0303
mcg	GO:0046425	BP	regulation of JAK-STAT cascade	8	2	0.29	0.0303
mcg	GO:0016705	MF	oxidoreductase activity, acting on paire...	18	3	0.73	0.0331
mcg	GO:0006753	BP	nucleoside phosphate metabolic process	9	2	0.32	0.038
mcg	GO:0007259	BP	JAK-STAT cascade	9	2	0.32	0.038
mcg	GO:0009145	BP	purine nucleoside triphosphate biosynthe...	9	2	0.32	0.038
mcg	GO:0009201	BP	ribonucleoside triphosphate biosynthetic...	9	2	0.32	0.038
mcg	GO:0009206	BP	purine ribonucleoside triphosphate biosy...	9	2	0.32	0.038
mcg	GO:0008144	MF	drug binding	8	2	0.32	0.0385
mcg	GO:0006091	BP	generation of precursor metabolites and ...	38	4	1.36	0.0423
mcg	GO:0006118	BP	electron transport	10	2	0.36	0.0465
mcg	GO:0009142	BP	nucleoside triphosphate biosynthetic pro...	10	2	0.36	0.0465
mcg	GO:0030005	BP	cellular di-, tri-valent inorganic catio...	10	2	0.36	0.0465
