# Supplementary material for: Collembolan Transcriptomes Highlight Molecular Evolution of Hexapods and Provide Clues on the Adaptation to Terrestrial Life
Source: PLoS One. 2015 Jun 15;10(6):e0130600. doi: 10.1371/journal.pone.0130600 (PMC4468109; doi:10.1371/journal.pone.0130600)
Supplement: S5 Table — (XLSX) [file pone.0130600.s008.xlsx]

## Sheet: hexapoda_scg
Enriched GO.ID	Enriched Term	clusters	description
GO:0000074	regulation of progression through cell c...	orthomcl3522	f-box wd repeat-containing protein 1a-like;f-box wd repeat-containing protein 1a isoform 2;f-box wd repeat-containing protein 1a isoform x8;f-box wd repeat-containing protein 11 isoform x2;f-box wd repeat-containing protein 1a;supernumerary limbs;
GO:0000074	regulation of progression through cell c...	orthomcl3674	actin-binding protein;actin-binding protein anillin-like;anillin rhotekin;actin-binding protein anillin;
GO:0000074	regulation of progression through cell c...	orthomcl3772	40s ribosomal protein s15aa-like;cg12324 protein;40s ribosomal protein s15a;
GO:0000074	regulation of progression through cell c...	orthomcl4197	dna replication licensing factor mcm2-like;dna replication licensing factor mcm2;
GO:0000074	regulation of progression through cell c...	orthomcl4356	histone acetyltransferase p300;creb-binding protein;isoform e;
GO:0000074	regulation of progression through cell c...	orthomcl5098	mediator of rna polymerase ii transcription subunit 17;mediator of rna polymerase ii transcription subunit 17-like;
GO:0000074	regulation of progression through cell c...	orthomcl5240	protein phosphatase pp2a 55 kda regulatory subunit-like isoform 2;protein phosphatase pp2a 55 kda regulatory subunit-like isoform 1;
GO:0000122	negative regulation of transcription fro...	orthomcl3579	ga-binding protein alpha chain;dna-binding protein ets97d;dna-binding protein ets97d-like;
GO:0000122	negative regulation of transcription fro...	orthomcl3600	enhancer of polycomb-like protein 1;enhancer of polycomb homolog 1-like;
GO:0000122	negative regulation of transcription fro...	orthomcl4356	histone acetyltransferase p300;creb-binding protein;isoform e;
GO:0000122	negative regulation of transcription fro...	orthomcl4946	ribosomal protein isoform b;40s ribosomal protein s14;
GO:0000122	negative regulation of transcription fro...	orthomcl5154	histone deacetylase silent information regulator protein sir2;histone deacetylase;nad-dependent protein deacetylase sirtuin-1 isoform 1;nad-dependent deacetylase sirtuin-1;
GO:0001751	compound eye photoreceptor cell differen...	orthomcl4310	ras-related protein rap-1b;ras-related protein rap-1b precursor;ras-related protein rap-1b-like;
GO:0001751	compound eye photoreceptor cell differen...	orthomcl4356	histone acetyltransferase p300;creb-binding protein;isoform e;
GO:0001751	compound eye photoreceptor cell differen...	orthomcl4895	ap-1 complex subunit sigma-2-like;ap-1 complex subunit sigma-2;clathrin coat assembly protein ap19;
GO:0001751	compound eye photoreceptor cell differen...	orthomcl4942	ras-related c3 botulinum toxin substrate 1 (rho small gtp binding protein rac1);ras-related c3 botulinum toxin substrate 1 isoform x2;ras-related c3 botulinum toxin substrate 1;
GO:0001752	compound eye photoreceptor fate commitme...	orthomcl4310	ras-related protein rap-1b;ras-related protein rap-1b precursor;ras-related protein rap-1b-like;
GO:0001752	compound eye photoreceptor fate commitme...	orthomcl4356	histone acetyltransferase p300;creb-binding protein;isoform e;
GO:0001754	eye photoreceptor cell differentiation	orthomcl4310	ras-related protein rap-1b;ras-related protein rap-1b precursor;ras-related protein rap-1b-like;
GO:0001754	eye photoreceptor cell differentiation	orthomcl4356	histone acetyltransferase p300;creb-binding protein;isoform e;
GO:0001754	eye photoreceptor cell differentiation	orthomcl4895	ap-1 complex subunit sigma-2-like;ap-1 complex subunit sigma-2;clathrin coat assembly protein ap19;
GO:0001754	eye photoreceptor cell differentiation	orthomcl4942	ras-related c3 botulinum toxin substrate 1 (rho small gtp binding protein rac1);ras-related c3 botulinum toxin substrate 1 isoform x2;ras-related c3 botulinum toxin substrate 1;
GO:0001817	regulation of cytokine production	orthomcl4356	histone acetyltransferase p300;creb-binding protein;isoform e;
GO:0001817	regulation of cytokine production	orthomcl4942	ras-related c3 botulinum toxin substrate 1 (rho small gtp binding protein rac1);ras-related c3 botulinum toxin substrate 1 isoform x2;ras-related c3 botulinum toxin substrate 1;
GO:0003684	damaged DNA binding	orthomcl3977	x-ray repair cross-complementing protein 6 isoform x2;x-ray repair cross-complementing protein 6;x-ray repair cross-complementing protein 5-like;atp-dependent dna helicase 2 subunit 1;
GO:0003684	damaged DNA binding	orthomcl5149	uv excision repair protein rad23-like protein b;uv excision repair protein rad23 homolog a isoform x1;nucleotide excision repair factor rad23;uv excision repair protein;nuclear excision repair protein rad23;
GO:0004180	carboxypeptidase activity	orthomcl4264	leucine-rich repeat and immunoglobulin-like domain-containing nogo receptor-interacting protein 2-like;
GO:0004180	carboxypeptidase activity	orthomcl4560	carboxypeptidase e-like;carboxypeptidase e;
GO:0004527	exonuclease activity	orthomcl3727	poly -specific ribonuclease parn;poly -specific ribonuclease parn isoform x1;poly -specific ribonuclease parn-like;probable alpha-ketoglutarate-dependent dioxygenase abh4-like;
GO:0004527	exonuclease activity	orthomcl4206	rna exonuclease 1-like protein;exonuclease gor-like;rna exonuclease 1 homolog;
GO:0004527	exonuclease activity	orthomcl4479	exosome component 10-like;exosome component 10;
GO:0006281	DNA repair	orthomcl3977	x-ray repair cross-complementing protein 6 isoform x2;x-ray repair cross-complementing protein 6;x-ray repair cross-complementing protein 5-like;atp-dependent dna helicase 2 subunit 1;
GO:0006281	DNA repair	orthomcl4071	endonuclease iii-like protein 1-like;endonuclease iii-like protein 1;
GO:0006281	DNA repair	orthomcl4980	replication protein a 14 kda subunit;
GO:0006281	DNA repair	orthomcl5149	uv excision repair protein rad23-like protein b;uv excision repair protein rad23 homolog a isoform x1;nucleotide excision repair factor rad23;uv excision repair protein;nuclear excision repair protein rad23;
GO:0006281	DNA repair	orthomcl5154	histone deacetylase silent information regulator protein sir2;histone deacetylase;nad-dependent protein deacetylase sirtuin-1 isoform 1;nad-dependent deacetylase sirtuin-1;
GO:0006289	nucleotide-excision repair	orthomcl4071	endonuclease iii-like protein 1-like;endonuclease iii-like protein 1;
GO:0006289	nucleotide-excision repair	orthomcl5149	uv excision repair protein rad23-like protein b;uv excision repair protein rad23 homolog a isoform x1;nucleotide excision repair factor rad23;uv excision repair protein;nuclear excision repair protein rad23;
GO:0006289	nucleotide-excision repair	orthomcl5154	histone deacetylase silent information regulator protein sir2;histone deacetylase;nad-dependent protein deacetylase sirtuin-1 isoform 1;nad-dependent deacetylase sirtuin-1;
GO:0006470	protein amino acid dephosphorylation	orthomcl3522	f-box wd repeat-containing protein 1a-like;f-box wd repeat-containing protein 1a isoform 2;f-box wd repeat-containing protein 1a isoform x8;f-box wd repeat-containing protein 11 isoform x2;f-box wd repeat-containing protein 1a;supernumerary limbs;
GO:0006470	protein amino acid dephosphorylation	orthomcl4054	serine threonine-protein phosphatase dullard-like protein;dullard-like protein;ctd nuclear envelope phosphatase 1;ctd nuclear envelope phosphatase 1 homolog;
GO:0006470	protein amino acid dephosphorylation	orthomcl4295	serine threonine-protein phosphatase 2a activator isoform x3;serine threonine-protein phosphatase 2a activator-like;
GO:0006470	protein amino acid dephosphorylation	orthomcl5166	ell-associated factor eaf-like;serine threonine-protein phosphatase 5-like;
GO:0006470	protein amino acid dephosphorylation	orthomcl5240	protein phosphatase pp2a 55 kda regulatory subunit-like isoform 2;protein phosphatase pp2a 55 kda regulatory subunit-like isoform 1;
GO:0006743	ubiquinone metabolic process	orthomcl4799	ubiquinone biosynthesis protein coq7 homolog;ubiquinone biosynthesis protein coq7-like protein;ubiquinone biosynthesis protein;
GO:0006743	ubiquinone metabolic process	orthomcl5128	para-hydroxybenzoate-- mitochondrial;4-hydroxybenzoate mitochondrial;4-hydroxybenzoate mitochondrial-like;para-hydroxybenzoate- mitochondrial;
GO:0006744	ubiquinone biosynthetic process	orthomcl4799	ubiquinone biosynthesis protein coq7 homolog;ubiquinone biosynthesis protein coq7-like protein;ubiquinone biosynthesis protein;
GO:0006744	ubiquinone biosynthetic process	orthomcl5128	para-hydroxybenzoate-- mitochondrial;4-hydroxybenzoate mitochondrial;4-hydroxybenzoate mitochondrial-like;para-hydroxybenzoate- mitochondrial;
GO:0007186	G-protein coupled receptor protein signa...	orthomcl4310	ras-related protein rap-1b;ras-related protein rap-1b precursor;ras-related protein rap-1b-like;
GO:0007186	G-protein coupled receptor protein signa...	orthomcl4560	carboxypeptidase e-like;carboxypeptidase e;
GO:0007306	eggshell chorion formation	orthomcl3522	f-box wd repeat-containing protein 1a-like;f-box wd repeat-containing protein 1a isoform 2;f-box wd repeat-containing protein 1a isoform x8;f-box wd repeat-containing protein 11 isoform x2;f-box wd repeat-containing protein 1a;supernumerary limbs;
GO:0007306	eggshell chorion formation	orthomcl4942	ras-related c3 botulinum toxin substrate 1 (rho small gtp binding protein rac1);ras-related c3 botulinum toxin substrate 1 isoform x2;ras-related c3 botulinum toxin substrate 1;
GO:0007422	peripheral nervous system development	orthomcl4654	pou domain drifter cf-1a;pou domain protein cf1a;
GO:0007422	peripheral nervous system development	orthomcl4942	ras-related c3 botulinum toxin substrate 1 (rho small gtp binding protein rac1);ras-related c3 botulinum toxin substrate 1 isoform x2;ras-related c3 botulinum toxin substrate 1;
GO:0007622	rhythmic behavior	orthomcl3522	f-box wd repeat-containing protein 1a-like;f-box wd repeat-containing protein 1a isoform 2;f-box wd repeat-containing protein 1a isoform x8;f-box wd repeat-containing protein 11 isoform x2;f-box wd repeat-containing protein 1a;supernumerary limbs;
GO:0007622	rhythmic behavior	orthomcl4356	histone acetyltransferase p300;creb-binding protein;isoform e;
GO:0008045	motor axon guidance	orthomcl4654	pou domain drifter cf-1a;pou domain protein cf1a;
GO:0008045	motor axon guidance	orthomcl4942	ras-related c3 botulinum toxin substrate 1 (rho small gtp binding protein rac1);ras-related c3 botulinum toxin substrate 1 isoform x2;ras-related c3 botulinum toxin substrate 1;
GO:0008060	ARF GTPase activator activity	orthomcl4000	stromal membrane-associated protein 1-like;stromal membrane-associated protein 1;arf-gap with dual ph domain-containing protein 1-like;
GO:0008060	ARF GTPase activator activity	orthomcl4035	arf gtpase-activating protein;adp-ribosylation factor gtpase-activating protein 1;adp-ribosylation factor gtpase-activating;adp-ribosylation factor gtpase-activating protein 1-like;
GO:0008347	glial cell migration	orthomcl4356	histone acetyltransferase p300;creb-binding protein;isoform e;
GO:0008347	glial cell migration	orthomcl4942	ras-related c3 botulinum toxin substrate 1 (rho small gtp binding protein rac1);ras-related c3 botulinum toxin substrate 1 isoform x2;ras-related c3 botulinum toxin substrate 1;
GO:0008589	regulation of smoothened signaling pathw...	orthomcl3522	f-box wd repeat-containing protein 1a-like;f-box wd repeat-containing protein 1a isoform 2;f-box wd repeat-containing protein 1a isoform x8;f-box wd repeat-containing protein 11 isoform x2;f-box wd repeat-containing protein 1a;supernumerary limbs;
GO:0008589	regulation of smoothened signaling pathw...	orthomcl4356	histone acetyltransferase p300;creb-binding protein;isoform e;
GO:0008601	protein phosphatase type 2A regulator ac...	orthomcl4295	serine threonine-protein phosphatase 2a activator isoform x3;serine threonine-protein phosphatase 2a activator-like;
GO:0008601	protein phosphatase type 2A regulator ac...	orthomcl5240	protein phosphatase pp2a 55 kda regulatory subunit-like isoform 2;protein phosphatase pp2a 55 kda regulatory subunit-like isoform 1;
GO:0009264	deoxyribonucleotide catabolic process	orthomcl4071	endonuclease iii-like protein 1-like;endonuclease iii-like protein 1;
GO:0009264	deoxyribonucleotide catabolic process	orthomcl4657	inosine triphosphate pyrophosphatase;inosine triphosphate pyrophosphatase-like;upf0428 protein cxorf56 homolog isoform 1;
GO:0016311	dephosphorylation	orthomcl3522	f-box wd repeat-containing protein 1a-like;f-box wd repeat-containing protein 1a isoform 2;f-box wd repeat-containing protein 1a isoform x8;f-box wd repeat-containing protein 11 isoform x2;f-box wd repeat-containing protein 1a;supernumerary limbs;
GO:0016311	dephosphorylation	orthomcl4054	serine threonine-protein phosphatase dullard-like protein;dullard-like protein;ctd nuclear envelope phosphatase 1;ctd nuclear envelope phosphatase 1 homolog;
GO:0016311	dephosphorylation	orthomcl4295	serine threonine-protein phosphatase 2a activator isoform x3;serine threonine-protein phosphatase 2a activator-like;
GO:0016311	dephosphorylation	orthomcl5166	ell-associated factor eaf-like;serine threonine-protein phosphatase 5-like;
GO:0016311	dephosphorylation	orthomcl5240	protein phosphatase pp2a 55 kda regulatory subunit-like isoform 2;protein phosphatase pp2a 55 kda regulatory subunit-like isoform 1;
GO:0016476	shape changes of embryonic cells	orthomcl4310	ras-related protein rap-1b;ras-related protein rap-1b precursor;ras-related protein rap-1b-like;
GO:0016476	shape changes of embryonic cells	orthomcl4942	ras-related c3 botulinum toxin substrate 1 (rho small gtp binding protein rac1);ras-related c3 botulinum toxin substrate 1 isoform x2;ras-related c3 botulinum toxin substrate 1;
GO:0016905	myosin heavy chain kinase activity	orthomcl3522	f-box wd repeat-containing protein 1a-like;f-box wd repeat-containing protein 1a isoform 2;f-box wd repeat-containing protein 1a isoform x8;f-box wd repeat-containing protein 11 isoform x2;f-box wd repeat-containing protein 1a;supernumerary limbs;
GO:0016905	myosin heavy chain kinase activity	orthomcl4891	wd repeat-containing protein 81-like;wd repeat-containing protein 81;
GO:0017015	regulation of transforming growth factor...	orthomcl3522	f-box wd repeat-containing protein 1a-like;f-box wd repeat-containing protein 1a isoform 2;f-box wd repeat-containing protein 1a isoform x8;f-box wd repeat-containing protein 11 isoform x2;f-box wd repeat-containing protein 1a;supernumerary limbs;
GO:0017015	regulation of transforming growth factor...	orthomcl5154	histone deacetylase silent information regulator protein sir2;histone deacetylase;nad-dependent protein deacetylase sirtuin-1 isoform 1;nad-dependent deacetylase sirtuin-1;
GO:0030168	platelet activation	orthomcl4310	ras-related protein rap-1b;ras-related protein rap-1b precursor;ras-related protein rap-1b-like;
GO:0030168	platelet activation	orthomcl4942	ras-related c3 botulinum toxin substrate 1 (rho small gtp binding protein rac1);ras-related c3 botulinum toxin substrate 1 isoform x2;ras-related c3 botulinum toxin substrate 1;
GO:0030512	negative regulation of transforming grow...	orthomcl3522	f-box wd repeat-containing protein 1a-like;f-box wd repeat-containing protein 1a isoform 2;f-box wd repeat-containing protein 1a isoform x8;f-box wd repeat-containing protein 11 isoform x2;f-box wd repeat-containing protein 1a;supernumerary limbs;
GO:0030512	negative regulation of transforming grow...	orthomcl5154	histone deacetylase silent information regulator protein sir2;histone deacetylase;nad-dependent protein deacetylase sirtuin-1 isoform 1;nad-dependent deacetylase sirtuin-1;
GO:0030713	stalk formation (sensu Insecta)	orthomcl3522	f-box wd repeat-containing protein 1a-like;f-box wd repeat-containing protein 1a isoform 2;f-box wd repeat-containing protein 1a isoform x8;f-box wd repeat-containing protein 11 isoform x2;f-box wd repeat-containing protein 1a;supernumerary limbs;
GO:0030713	stalk formation (sensu Insecta)	orthomcl4310	ras-related protein rap-1b;ras-related protein rap-1b precursor;ras-related protein rap-1b-like;
GO:0031648	protein destabilization	orthomcl3522	f-box wd repeat-containing protein 1a-like;f-box wd repeat-containing protein 1a isoform 2;f-box wd repeat-containing protein 1a isoform x8;f-box wd repeat-containing protein 11 isoform x2;f-box wd repeat-containing protein 1a;supernumerary limbs;
GO:0031648	protein destabilization	orthomcl5154	histone deacetylase silent information regulator protein sir2;histone deacetylase;nad-dependent protein deacetylase sirtuin-1 isoform 1;nad-dependent deacetylase sirtuin-1;
GO:0032312	regulation of ARF GTPase activity	orthomcl4000	stromal membrane-associated protein 1-like;stromal membrane-associated protein 1;arf-gap with dual ph domain-containing protein 1-like;
GO:0032312	regulation of ARF GTPase activity	orthomcl4035	arf gtpase-activating protein;adp-ribosylation factor gtpase-activating protein 1;adp-ribosylation factor gtpase-activating;adp-ribosylation factor gtpase-activating protein 1-like;
GO:0032386	regulation of intracellular transport	orthomcl3522	f-box wd repeat-containing protein 1a-like;f-box wd repeat-containing protein 1a isoform 2;f-box wd repeat-containing protein 1a isoform x8;f-box wd repeat-containing protein 11 isoform x2;f-box wd repeat-containing protein 1a;supernumerary limbs;
GO:0032386	regulation of intracellular transport	orthomcl3674	actin-binding protein;actin-binding protein anillin-like;anillin rhotekin;actin-binding protein anillin;
GO:0033157	regulation of intracellular protein tran...	orthomcl3522	f-box wd repeat-containing protein 1a-like;f-box wd repeat-containing protein 1a isoform 2;f-box wd repeat-containing protein 1a isoform x8;f-box wd repeat-containing protein 11 isoform x2;f-box wd repeat-containing protein 1a;supernumerary limbs;
GO:0033157	regulation of intracellular protein tran...	orthomcl3674	actin-binding protein;actin-binding protein anillin-like;anillin rhotekin;actin-binding protein anillin;
GO:0042051	compound eye photoreceptor development	orthomcl4310	ras-related protein rap-1b;ras-related protein rap-1b precursor;ras-related protein rap-1b-like;
GO:0042051	compound eye photoreceptor development	orthomcl4895	ap-1 complex subunit sigma-2-like;ap-1 complex subunit sigma-2;clathrin coat assembly protein ap19;
GO:0042051	compound eye photoreceptor development	orthomcl4942	ras-related c3 botulinum toxin substrate 1 (rho small gtp binding protein rac1);ras-related c3 botulinum toxin substrate 1 isoform x2;ras-related c3 botulinum toxin substrate 1;
GO:0042067	establishment of ommatidial polarity	orthomcl4310	ras-related protein rap-1b;ras-related protein rap-1b precursor;ras-related protein rap-1b-like;
GO:0042067	establishment of ommatidial polarity	orthomcl4356	histone acetyltransferase p300;creb-binding protein;isoform e;
GO:0042067	establishment of ommatidial polarity	orthomcl4942	ras-related c3 botulinum toxin substrate 1 (rho small gtp binding protein rac1);ras-related c3 botulinum toxin substrate 1 isoform x2;ras-related c3 botulinum toxin substrate 1;
GO:0042306	regulation of protein import into nucleu...	orthomcl3522	f-box wd repeat-containing protein 1a-like;f-box wd repeat-containing protein 1a isoform 2;f-box wd repeat-containing protein 1a isoform x8;f-box wd repeat-containing protein 11 isoform x2;f-box wd repeat-containing protein 1a;supernumerary limbs;
GO:0042306	regulation of protein import into nucleu...	orthomcl3674	actin-binding protein;actin-binding protein anillin-like;anillin rhotekin;actin-binding protein anillin;
GO:0042307	positive regulation of protein import in...	orthomcl3522	f-box wd repeat-containing protein 1a-like;f-box wd repeat-containing protein 1a isoform 2;f-box wd repeat-containing protein 1a isoform x8;f-box wd repeat-containing protein 11 isoform x2;f-box wd repeat-containing protein 1a;supernumerary limbs;
GO:0042307	positive regulation of protein import in...	orthomcl3674	actin-binding protein;actin-binding protein anillin-like;anillin rhotekin;actin-binding protein anillin;
GO:0042375	quinone cofactor metabolic process	orthomcl4799	ubiquinone biosynthesis protein coq7 homolog;ubiquinone biosynthesis protein coq7-like protein;ubiquinone biosynthesis protein;
GO:0042375	quinone cofactor metabolic process	orthomcl5128	para-hydroxybenzoate-- mitochondrial;4-hydroxybenzoate mitochondrial;4-hydroxybenzoate mitochondrial-like;para-hydroxybenzoate- mitochondrial;
GO:0042462	eye photoreceptor cell development	orthomcl4310	ras-related protein rap-1b;ras-related protein rap-1b precursor;ras-related protein rap-1b-like;
GO:0042462	eye photoreceptor cell development	orthomcl4895	ap-1 complex subunit sigma-2-like;ap-1 complex subunit sigma-2;clathrin coat assembly protein ap19;
GO:0042462	eye photoreceptor cell development	orthomcl4942	ras-related c3 botulinum toxin substrate 1 (rho small gtp binding protein rac1);ras-related c3 botulinum toxin substrate 1 isoform x2;ras-related c3 botulinum toxin substrate 1;
GO:0042706	eye photoreceptor cell fate commitment	orthomcl4310	ras-related protein rap-1b;ras-related protein rap-1b precursor;ras-related protein rap-1b-like;
GO:0042706	eye photoreceptor cell fate commitment	orthomcl4356	histone acetyltransferase p300;creb-binding protein;isoform e;
GO:0042990	regulation of transcription factor impor...	orthomcl3522	f-box wd repeat-containing protein 1a-like;f-box wd repeat-containing protein 1a isoform 2;f-box wd repeat-containing protein 1a isoform x8;f-box wd repeat-containing protein 11 isoform x2;f-box wd repeat-containing protein 1a;supernumerary limbs;
GO:0042990	regulation of transcription factor impor...	orthomcl3674	actin-binding protein;actin-binding protein anillin-like;anillin rhotekin;actin-binding protein anillin;
GO:0042991	transcription factor import into nucleus	orthomcl3522	f-box wd repeat-containing protein 1a-like;f-box wd repeat-containing protein 1a isoform 2;f-box wd repeat-containing protein 1a isoform x8;f-box wd repeat-containing protein 11 isoform x2;f-box wd repeat-containing protein 1a;supernumerary limbs;
GO:0042991	transcription factor import into nucleus	orthomcl3674	actin-binding protein;actin-binding protein anillin-like;anillin rhotekin;actin-binding protein anillin;
GO:0042993	positive regulation of transcription fac...	orthomcl3522	f-box wd repeat-containing protein 1a-like;f-box wd repeat-containing protein 1a isoform 2;f-box wd repeat-containing protein 1a isoform x8;f-box wd repeat-containing protein 11 isoform x2;f-box wd repeat-containing protein 1a;supernumerary limbs;
GO:0042993	positive regulation of transcription fac...	orthomcl3674	actin-binding protein;actin-binding protein anillin-like;anillin rhotekin;actin-binding protein anillin;
GO:0043087	regulation of GTPase activity	orthomcl4000	stromal membrane-associated protein 1-like;stromal membrane-associated protein 1;arf-gap with dual ph domain-containing protein 1-like;
GO:0043087	regulation of GTPase activity	orthomcl4035	arf gtpase-activating protein;adp-ribosylation factor gtpase-activating protein 1;adp-ribosylation factor gtpase-activating;adp-ribosylation factor gtpase-activating protein 1-like;
GO:0043087	regulation of GTPase activity	orthomcl4047	ral gtpase-activating protein subunit beta-like;ral gtpase-activating protein subunit beta-like isoform 2;ral gtpase-activating protein subunit beta;
GO:0043087	regulation of GTPase activity	orthomcl4437	rab3 gtpase-activating protein non-catalytic subunit;rab3 gtpase-activating protein non-catalytic subunit-like;
GO:0043087	regulation of GTPase activity	orthomcl5113	tbc1 domain family member 13-like;
GO:0043283	biopolymer metabolic process	orthomcl3513	serine threonine-protein phosphatase 4 regulatory subunit 1-like isoform x1;protein phosphatase regulatory subunit isoform cra_a;serine threonine-protein phosphatase 4 regulatory subunit 1 isoform x1;serine threonine-protein phosphatase 4 regulatory subunit 1-like;serine threonine-protein phosphatase 4 regulatory subunit 1;
GO:0043283	biopolymer metabolic process	orthomcl3522	f-box wd repeat-containing protein 1a-like;f-box wd repeat-containing protein 1a isoform 2;f-box wd repeat-containing protein 1a isoform x8;f-box wd repeat-containing protein 11 isoform x2;f-box wd repeat-containing protein 1a;supernumerary limbs;
GO:0043283	biopolymer metabolic process	orthomcl3560	ylp motif-containing protein 1;ylp motif containing 1;ylp motif-containing protein 1-like;
GO:0043283	biopolymer metabolic process	orthomcl3576	periodic tryptophan protein 1 homolog;wd-repeat protein;
GO:0043283	biopolymer metabolic process	orthomcl3579	ga-binding protein alpha chain;dna-binding protein ets97d;dna-binding protein ets97d-like;
GO:0043283	biopolymer metabolic process	orthomcl3600	enhancer of polycomb-like protein 1;enhancer of polycomb homolog 1-like;
GO:0043283	biopolymer metabolic process	orthomcl3632	protein arginine n-methyltransferase;protein arginine n-;probable protein arginine n-methyltransferase -like;arginine n-methyltransferase;
GO:0043283	biopolymer metabolic process	orthomcl3658	protein creg1 precursor;protein creg1;protein creg2-like;protein creg1-like;
GO:0043283	biopolymer metabolic process	orthomcl3677	nuclear transcription factor y subunit gamma;nuclear transcription factor y subunit gamma-like isoform 3;nuclear transcription factor gamma;nuclear transcription factor y subunit gamma isoform x4;
GO:0043283	biopolymer metabolic process	orthomcl3727	poly -specific ribonuclease parn;poly -specific ribonuclease parn isoform x1;poly -specific ribonuclease parn-like;probable alpha-ketoglutarate-dependent dioxygenase abh4-like;
GO:0043283	biopolymer metabolic process	orthomcl3798	probable glutamine--trna ligase-like;glutaminyl-trna synthetase;
GO:0043283	biopolymer metabolic process	orthomcl3924	probable queuine trna-ribosyltransferase-like;queuine trna-ribosyltransferase;
GO:0043283	biopolymer metabolic process	orthomcl3962	e3 ubiquitin-protein ligase trim37;e3 ubiquitin-protein ligase trim37-like isoform x2;e3 ubiquitin-protein ligase trim37-like;tripartite motif-containing;tripartite motif-containing protein 37;
GO:0043283	biopolymer metabolic process	orthomcl3977	x-ray repair cross-complementing protein 6 isoform x2;x-ray repair cross-complementing protein 6;x-ray repair cross-complementing protein 5-like;atp-dependent dna helicase 2 subunit 1;
GO:0043283	biopolymer metabolic process	orthomcl4043	transcription elongation factor b polypeptide 3-like;isoform b;
GO:0043283	biopolymer metabolic process	orthomcl4054	serine threonine-protein phosphatase dullard-like protein;dullard-like protein;ctd nuclear envelope phosphatase 1;ctd nuclear envelope phosphatase 1 homolog;
GO:0043283	biopolymer metabolic process	orthomcl4066	sumo-activating enzyme subunit 2;ubiquitin-activating enzyme e1;sumo-activating enzyme subunit 2-like;
GO:0043283	biopolymer metabolic process	orthomcl4071	endonuclease iii-like protein 1-like;endonuclease iii-like protein 1;
GO:0043283	biopolymer metabolic process	orthomcl4120	serine threonine-protein kinase 17a-like;cg32666 cg32666-pb;serine threonine-protein kinase 17a-like isoform x1;death associated protein;
GO:0043283	biopolymer metabolic process	orthomcl4179	f-box only protein 6;f-box only protein 6-like;
GO:0043283	biopolymer metabolic process	orthomcl4197	dna replication licensing factor mcm2-like;dna replication licensing factor mcm2;
GO:0043283	biopolymer metabolic process	orthomcl4295	serine threonine-protein phosphatase 2a activator isoform x3;serine threonine-protein phosphatase 2a activator-like;
GO:0043283	biopolymer metabolic process	orthomcl4298	activating signal cointegrator 1-like;activating signal cointegrator 1;
GO:0043283	biopolymer metabolic process	orthomcl4300	mitochondrial-processing peptidase subunit alpha-like;mitochondrial-processing peptidase alpha mitochondrial;mitochondrial-processing peptidase subunit alpha;
GO:0043283	biopolymer metabolic process	orthomcl4306	ecdysone receptor isoform a;ecdysone receptor a2;ecdysone receptor;
GO:0043283	biopolymer metabolic process	orthomcl4356	histone acetyltransferase p300;creb-binding protein;isoform e;
GO:0043283	biopolymer metabolic process	orthomcl4420	udp-n-acetylglucosamine transferase subunit alg13 homolog isoform x1;udp-n-acetylglucosamine transferase subunit alg13 homolog;glycosyltransferase family 28 protein;
GO:0043283	biopolymer metabolic process	orthomcl4435	hypothetical protein DAPPUDRAFT_228773;retinoic acid-induced protein 1-like;retinoic acid-induced protein 1;transcription factor 20 isoform x3;
GO:0043283	biopolymer metabolic process	orthomcl4479	exosome component 10-like;exosome component 10;
GO:0043283	biopolymer metabolic process	orthomcl4483	iws1-like protein;cg9915-pa;
GO:0043283	biopolymer metabolic process	orthomcl4560	carboxypeptidase e-like;carboxypeptidase e;
GO:0043283	biopolymer metabolic process	orthomcl4654	pou domain drifter cf-1a;pou domain protein cf1a;
GO:0043283	biopolymer metabolic process	orthomcl4673	probable palmitoyltransferase zdhhc24-like;probable palmitoyltransferase zdhhc24;protein c9orf140-like;palmitoyltransferase erf2;
GO:0043283	biopolymer metabolic process	orthomcl4739	phd finger-like domain-containing protein 5a;
GO:0043283	biopolymer metabolic process	orthomcl4807	methionyl-trna mitochondrial;methionine-trna synthetase;methionine--trna mitochondrial-like;
GO:0043283	biopolymer metabolic process	orthomcl4858	protein tbrg4-like;protein tbrg4;protein fam173b;cell cycle progression;
GO:0043283	biopolymer metabolic process	orthomcl4891	wd repeat-containing protein 81-like;wd repeat-containing protein 81;
GO:0043283	biopolymer metabolic process	orthomcl4893	kinase suppressor of ras 2-like;
GO:0043283	biopolymer metabolic process	orthomcl4929	26s proteasome non-atpase regulatory subunit 8;
GO:0043283	biopolymer metabolic process	orthomcl4942	ras-related c3 botulinum toxin substrate 1 (rho small gtp binding protein rac1);ras-related c3 botulinum toxin substrate 1 isoform x2;ras-related c3 botulinum toxin substrate 1;
GO:0043283	biopolymer metabolic process	orthomcl4946	ribosomal protein isoform b;40s ribosomal protein s14;
GO:0043283	biopolymer metabolic process	orthomcl4980	replication protein a 14 kda subunit;
GO:0043283	biopolymer metabolic process	orthomcl5098	mediator of rna polymerase ii transcription subunit 17;mediator of rna polymerase ii transcription subunit 17-like;
GO:0043283	biopolymer metabolic process	orthomcl5105	ubiquitin-protein ligase e3c-like;ubiquitin-protein ligase e3c;
GO:0043283	biopolymer metabolic process	orthomcl5113	tbc1 domain family member 13-like;
GO:0043283	biopolymer metabolic process	orthomcl5128	para-hydroxybenzoate-- mitochondrial;4-hydroxybenzoate mitochondrial;4-hydroxybenzoate mitochondrial-like;para-hydroxybenzoate- mitochondrial;
GO:0043283	biopolymer metabolic process	orthomcl5149	uv excision repair protein rad23-like protein b;uv excision repair protein rad23 homolog a isoform x1;nucleotide excision repair factor rad23;uv excision repair protein;nuclear excision repair protein rad23;
GO:0043283	biopolymer metabolic process	orthomcl5154	histone deacetylase silent information regulator protein sir2;histone deacetylase;nad-dependent protein deacetylase sirtuin-1 isoform 1;nad-dependent deacetylase sirtuin-1;
GO:0043283	biopolymer metabolic process	orthomcl5166	ell-associated factor eaf-like;serine threonine-protein phosphatase 5-like;
GO:0043283	biopolymer metabolic process	orthomcl5167	chitin deacetylase 4 precursor;chitin deacetylase 4;
GO:0043283	biopolymer metabolic process	orthomcl5240	protein phosphatase pp2a 55 kda regulatory subunit-like isoform 2;protein phosphatase pp2a 55 kda regulatory subunit-like isoform 1;
GO:0043285	biopolymer catabolic process	orthomcl3513	serine threonine-protein phosphatase 4 regulatory subunit 1-like isoform x1;protein phosphatase regulatory subunit isoform cra_a;serine threonine-protein phosphatase 4 regulatory subunit 1 isoform x1;serine threonine-protein phosphatase 4 regulatory subunit 1-like;serine threonine-protein phosphatase 4 regulatory subunit 1;
GO:0043285	biopolymer catabolic process	orthomcl3522	f-box wd repeat-containing protein 1a-like;f-box wd repeat-containing protein 1a isoform 2;f-box wd repeat-containing protein 1a isoform x8;f-box wd repeat-containing protein 11 isoform x2;f-box wd repeat-containing protein 1a;supernumerary limbs;
GO:0043285	biopolymer catabolic process	orthomcl3727	poly -specific ribonuclease parn;poly -specific ribonuclease parn isoform x1;poly -specific ribonuclease parn-like;probable alpha-ketoglutarate-dependent dioxygenase abh4-like;
GO:0043285	biopolymer catabolic process	orthomcl4071	endonuclease iii-like protein 1-like;endonuclease iii-like protein 1;
GO:0043285	biopolymer catabolic process	orthomcl4179	f-box only protein 6;f-box only protein 6-like;
GO:0043285	biopolymer catabolic process	orthomcl4479	exosome component 10-like;exosome component 10;
GO:0043285	biopolymer catabolic process	orthomcl4929	26s proteasome non-atpase regulatory subunit 8;
GO:0043285	biopolymer catabolic process	orthomcl4946	ribosomal protein isoform b;40s ribosomal protein s14;
GO:0043285	biopolymer catabolic process	orthomcl5105	ubiquitin-protein ligase e3c-like;ubiquitin-protein ligase e3c;
GO:0043285	biopolymer catabolic process	orthomcl5149	uv excision repair protein rad23-like protein b;uv excision repair protein rad23 homolog a isoform x1;nucleotide excision repair factor rad23;uv excision repair protein;nuclear excision repair protein rad23;
GO:0043433	negative regulation of transcription fac...	orthomcl3522	f-box wd repeat-containing protein 1a-like;f-box wd repeat-containing protein 1a isoform 2;f-box wd repeat-containing protein 1a isoform x8;f-box wd repeat-containing protein 11 isoform x2;f-box wd repeat-containing protein 1a;supernumerary limbs;
GO:0043433	negative regulation of transcription fac...	orthomcl3962	e3 ubiquitin-protein ligase trim37;e3 ubiquitin-protein ligase trim37-like isoform x2;e3 ubiquitin-protein ligase trim37-like;tripartite motif-containing;tripartite motif-containing protein 37;
GO:0043433	negative regulation of transcription fac...	orthomcl5154	histone deacetylase silent information regulator protein sir2;histone deacetylase;nad-dependent protein deacetylase sirtuin-1 isoform 1;nad-dependent deacetylase sirtuin-1;
GO:0043565	sequence-specific DNA binding	orthomcl3579	ga-binding protein alpha chain;dna-binding protein ets97d;dna-binding protein ets97d-like;
GO:0043565	sequence-specific DNA binding	orthomcl3677	nuclear transcription factor y subunit gamma;nuclear transcription factor y subunit gamma-like isoform 3;nuclear transcription factor gamma;nuclear transcription factor y subunit gamma isoform x4;
GO:0043565	sequence-specific DNA binding	orthomcl3977	x-ray repair cross-complementing protein 6 isoform x2;x-ray repair cross-complementing protein 6;x-ray repair cross-complementing protein 5-like;atp-dependent dna helicase 2 subunit 1;
GO:0043565	sequence-specific DNA binding	orthomcl4197	dna replication licensing factor mcm2-like;dna replication licensing factor mcm2;
GO:0043565	sequence-specific DNA binding	orthomcl4306	ecdysone receptor isoform a;ecdysone receptor a2;ecdysone receptor;
GO:0043565	sequence-specific DNA binding	orthomcl4654	pou domain drifter cf-1a;pou domain protein cf1a;
GO:0044249	cellular biosynthetic process	orthomcl3473	coproporphirynogen oxidase;coproporphyrinogen-iii oxidase-like;coproporphyrinogen iii oxidase;
GO:0044249	cellular biosynthetic process	orthomcl3924	probable queuine trna-ribosyltransferase-like;queuine trna-ribosyltransferase;
GO:0044249	cellular biosynthetic process	orthomcl3930	phosphoserine aminotransferase 1;phosphoserine aminotransferase;probable phosphoserine aminotransferase-like;
GO:0044249	cellular biosynthetic process	orthomcl4197	dna replication licensing factor mcm2-like;dna replication licensing factor mcm2;
GO:0044249	cellular biosynthetic process	orthomcl4310	ras-related protein rap-1b;ras-related protein rap-1b precursor;ras-related protein rap-1b-like;
GO:0044249	cellular biosynthetic process	orthomcl4576	gmp synthase;
GO:0044249	cellular biosynthetic process	orthomcl4640	bifunctional coenzyme a synthase;bifunctional coenzyme a synthase-like;
GO:0044249	cellular biosynthetic process	orthomcl4654	pou domain drifter cf-1a;pou domain protein cf1a;
GO:0044249	cellular biosynthetic process	orthomcl4799	ubiquinone biosynthesis protein coq7 homolog;ubiquinone biosynthesis protein coq7-like protein;ubiquinone biosynthesis protein;
GO:0044249	cellular biosynthetic process	orthomcl4817	vacuolar atp synthase subunit e;vacuolar h;
GO:0044249	cellular biosynthetic process	orthomcl4946	ribosomal protein isoform b;40s ribosomal protein s14;
GO:0044249	cellular biosynthetic process	orthomcl5113	tbc1 domain family member 13-like;
GO:0044249	cellular biosynthetic process	orthomcl5128	para-hydroxybenzoate-- mitochondrial;4-hydroxybenzoate mitochondrial;4-hydroxybenzoate mitochondrial-like;para-hydroxybenzoate- mitochondrial;
GO:0044249	cellular biosynthetic process	orthomcl5154	histone deacetylase silent information regulator protein sir2;histone deacetylase;nad-dependent protein deacetylase sirtuin-1 isoform 1;nad-dependent deacetylase sirtuin-1;
GO:0045426	quinone cofactor biosynthetic process	orthomcl4799	ubiquinone biosynthesis protein coq7 homolog;ubiquinone biosynthesis protein coq7-like protein;ubiquinone biosynthesis protein;
GO:0045426	quinone cofactor biosynthetic process	orthomcl5128	para-hydroxybenzoate-- mitochondrial;4-hydroxybenzoate mitochondrial;4-hydroxybenzoate mitochondrial-like;para-hydroxybenzoate- mitochondrial;
GO:0045475	locomotor rhythm	orthomcl3522	f-box wd repeat-containing protein 1a-like;f-box wd repeat-containing protein 1a isoform 2;f-box wd repeat-containing protein 1a isoform x8;f-box wd repeat-containing protein 11 isoform x2;f-box wd repeat-containing protein 1a;supernumerary limbs;
GO:0045475	locomotor rhythm	orthomcl4356	histone acetyltransferase p300;creb-binding protein;isoform e;
GO:0045595	regulation of cell differentiation	orthomcl3579	ga-binding protein alpha chain;dna-binding protein ets97d;dna-binding protein ets97d-like;
GO:0045595	regulation of cell differentiation	orthomcl3600	enhancer of polycomb-like protein 1;enhancer of polycomb homolog 1-like;
GO:0045595	regulation of cell differentiation	orthomcl4310	ras-related protein rap-1b;ras-related protein rap-1b precursor;ras-related protein rap-1b-like;
GO:0045595	regulation of cell differentiation	orthomcl4942	ras-related c3 botulinum toxin substrate 1 (rho small gtp binding protein rac1);ras-related c3 botulinum toxin substrate 1 isoform x2;ras-related c3 botulinum toxin substrate 1;
GO:0045595	regulation of cell differentiation	orthomcl5154	histone deacetylase silent information regulator protein sir2;histone deacetylase;nad-dependent protein deacetylase sirtuin-1 isoform 1;nad-dependent deacetylase sirtuin-1;
GO:0045814	negative regulation of gene expression, ...	orthomcl3600	enhancer of polycomb-like protein 1;enhancer of polycomb homolog 1-like;
GO:0045814	negative regulation of gene expression, ...	orthomcl5154	histone deacetylase silent information regulator protein sir2;histone deacetylase;nad-dependent protein deacetylase sirtuin-1 isoform 1;nad-dependent deacetylase sirtuin-1;
GO:0045893	positive regulation of transcription, DN...	orthomcl3522	f-box wd repeat-containing protein 1a-like;f-box wd repeat-containing protein 1a isoform 2;f-box wd repeat-containing protein 1a isoform x8;f-box wd repeat-containing protein 11 isoform x2;f-box wd repeat-containing protein 1a;supernumerary limbs;
GO:0045893	positive regulation of transcription, DN...	orthomcl3579	ga-binding protein alpha chain;dna-binding protein ets97d;dna-binding protein ets97d-like;
GO:0045893	positive regulation of transcription, DN...	orthomcl3600	enhancer of polycomb-like protein 1;enhancer of polycomb homolog 1-like;
GO:0045893	positive regulation of transcription, DN...	orthomcl3677	nuclear transcription factor y subunit gamma;nuclear transcription factor y subunit gamma-like isoform 3;nuclear transcription factor gamma;nuclear transcription factor y subunit gamma isoform x4;
GO:0045893	positive regulation of transcription, DN...	orthomcl4356	histone acetyltransferase p300;creb-binding protein;isoform e;
GO:0045893	positive regulation of transcription, DN...	orthomcl4654	pou domain drifter cf-1a;pou domain protein cf1a;
GO:0045893	positive regulation of transcription, DN...	orthomcl4739	phd finger-like domain-containing protein 5a;
GO:0045893	positive regulation of transcription, DN...	orthomcl5154	histone deacetylase silent information regulator protein sir2;histone deacetylase;nad-dependent protein deacetylase sirtuin-1 isoform 1;nad-dependent deacetylase sirtuin-1;
GO:0045893	positive regulation of transcription, DN...	orthomcl5166	ell-associated factor eaf-like;serine threonine-protein phosphatase 5-like;
GO:0045935	positive regulation of nucleobase, nucle...	orthomcl3522	f-box wd repeat-containing protein 1a-like;f-box wd repeat-containing protein 1a isoform 2;f-box wd repeat-containing protein 1a isoform x8;f-box wd repeat-containing protein 11 isoform x2;f-box wd repeat-containing protein 1a;supernumerary limbs;
GO:0045935	positive regulation of nucleobase, nucle...	orthomcl3579	ga-binding protein alpha chain;dna-binding protein ets97d;dna-binding protein ets97d-like;
GO:0045935	positive regulation of nucleobase, nucle...	orthomcl3600	enhancer of polycomb-like protein 1;enhancer of polycomb homolog 1-like;
GO:0045935	positive regulation of nucleobase, nucle...	orthomcl3677	nuclear transcription factor y subunit gamma;nuclear transcription factor y subunit gamma-like isoform 3;nuclear transcription factor gamma;nuclear transcription factor y subunit gamma isoform x4;
GO:0045935	positive regulation of nucleobase, nucle...	orthomcl4043	transcription elongation factor b polypeptide 3-like;isoform b;
GO:0045935	positive regulation of nucleobase, nucle...	orthomcl4356	histone acetyltransferase p300;creb-binding protein;isoform e;
GO:0045935	positive regulation of nucleobase, nucle...	orthomcl4654	pou domain drifter cf-1a;pou domain protein cf1a;
GO:0045935	positive regulation of nucleobase, nucle...	orthomcl4739	phd finger-like domain-containing protein 5a;
GO:0045935	positive regulation of nucleobase, nucle...	orthomcl4942	ras-related c3 botulinum toxin substrate 1 (rho small gtp binding protein rac1);ras-related c3 botulinum toxin substrate 1 isoform x2;ras-related c3 botulinum toxin substrate 1;
GO:0045935	positive regulation of nucleobase, nucle...	orthomcl5154	histone deacetylase silent information regulator protein sir2;histone deacetylase;nad-dependent protein deacetylase sirtuin-1 isoform 1;nad-dependent deacetylase sirtuin-1;
GO:0045935	positive regulation of nucleobase, nucle...	orthomcl5166	ell-associated factor eaf-like;serine threonine-protein phosphatase 5-like;
GO:0045941	positive regulation of transcription	orthomcl3522	f-box wd repeat-containing protein 1a-like;f-box wd repeat-containing protein 1a isoform 2;f-box wd repeat-containing protein 1a isoform x8;f-box wd repeat-containing protein 11 isoform x2;f-box wd repeat-containing protein 1a;supernumerary limbs;
GO:0045941	positive regulation of transcription	orthomcl3579	ga-binding protein alpha chain;dna-binding protein ets97d;dna-binding protein ets97d-like;
GO:0045941	positive regulation of transcription	orthomcl3600	enhancer of polycomb-like protein 1;enhancer of polycomb homolog 1-like;
GO:0045941	positive regulation of transcription	orthomcl3677	nuclear transcription factor y subunit gamma;nuclear transcription factor y subunit gamma-like isoform 3;nuclear transcription factor gamma;nuclear transcription factor y subunit gamma isoform x4;
GO:0045941	positive regulation of transcription	orthomcl4356	histone acetyltransferase p300;creb-binding protein;isoform e;
GO:0045941	positive regulation of transcription	orthomcl4654	pou domain drifter cf-1a;pou domain protein cf1a;
GO:0045941	positive regulation of transcription	orthomcl4739	phd finger-like domain-containing protein 5a;
GO:0045941	positive regulation of transcription	orthomcl5154	histone deacetylase silent information regulator protein sir2;histone deacetylase;nad-dependent protein deacetylase sirtuin-1 isoform 1;nad-dependent deacetylase sirtuin-1;
GO:0045941	positive regulation of transcription	orthomcl5166	ell-associated factor eaf-like;serine threonine-protein phosphatase 5-like;
GO:0046530	photoreceptor cell differentiation	orthomcl4310	ras-related protein rap-1b;ras-related protein rap-1b precursor;ras-related protein rap-1b-like;
GO:0046530	photoreceptor cell differentiation	orthomcl4356	histone acetyltransferase p300;creb-binding protein;isoform e;
GO:0046530	photoreceptor cell differentiation	orthomcl4895	ap-1 complex subunit sigma-2-like;ap-1 complex subunit sigma-2;clathrin coat assembly protein ap19;
GO:0046530	photoreceptor cell differentiation	orthomcl4942	ras-related c3 botulinum toxin substrate 1 (rho small gtp binding protein rac1);ras-related c3 botulinum toxin substrate 1 isoform x2;ras-related c3 botulinum toxin substrate 1;
GO:0046552	photoreceptor cell fate commitment	orthomcl4310	ras-related protein rap-1b;ras-related protein rap-1b precursor;ras-related protein rap-1b-like;
GO:0046552	photoreceptor cell fate commitment	orthomcl4356	histone acetyltransferase p300;creb-binding protein;isoform e;
GO:0046822	regulation of nucleocytoplasmic transpor...	orthomcl3522	f-box wd repeat-containing protein 1a-like;f-box wd repeat-containing protein 1a isoform 2;f-box wd repeat-containing protein 1a isoform x8;f-box wd repeat-containing protein 11 isoform x2;f-box wd repeat-containing protein 1a;supernumerary limbs;
GO:0046822	regulation of nucleocytoplasmic transpor...	orthomcl3674	actin-binding protein;actin-binding protein anillin-like;anillin rhotekin;actin-binding protein anillin;
GO:0046824	positive regulation of nucleocytoplasmic...	orthomcl3522	f-box wd repeat-containing protein 1a-like;f-box wd repeat-containing protein 1a isoform 2;f-box wd repeat-containing protein 1a isoform x8;f-box wd repeat-containing protein 11 isoform x2;f-box wd repeat-containing protein 1a;supernumerary limbs;
GO:0046824	positive regulation of nucleocytoplasmic...	orthomcl3674	actin-binding protein;actin-binding protein anillin-like;anillin rhotekin;actin-binding protein anillin;
GO:0046843	dorsal appendage formation	orthomcl3522	f-box wd repeat-containing protein 1a-like;f-box wd repeat-containing protein 1a isoform 2;f-box wd repeat-containing protein 1a isoform x8;f-box wd repeat-containing protein 11 isoform x2;f-box wd repeat-containing protein 1a;supernumerary limbs;
GO:0046843	dorsal appendage formation	orthomcl4942	ras-related c3 botulinum toxin substrate 1 (rho small gtp binding protein rac1);ras-related c3 botulinum toxin substrate 1 isoform x2;ras-related c3 botulinum toxin substrate 1;
GO:0048511	rhythmic process	orthomcl3522	f-box wd repeat-containing protein 1a-like;f-box wd repeat-containing protein 1a isoform 2;f-box wd repeat-containing protein 1a isoform x8;f-box wd repeat-containing protein 11 isoform x2;f-box wd repeat-containing protein 1a;supernumerary limbs;
GO:0048511	rhythmic process	orthomcl4356	histone acetyltransferase p300;creb-binding protein;isoform e;
GO:0048511	rhythmic process	orthomcl5154	histone deacetylase silent information regulator protein sir2;histone deacetylase;nad-dependent protein deacetylase sirtuin-1 isoform 1;nad-dependent deacetylase sirtuin-1;
GO:0048512	circadian behavior	orthomcl3522	f-box wd repeat-containing protein 1a-like;f-box wd repeat-containing protein 1a isoform 2;f-box wd repeat-containing protein 1a isoform x8;f-box wd repeat-containing protein 11 isoform x2;f-box wd repeat-containing protein 1a;supernumerary limbs;
GO:0048512	circadian behavior	orthomcl4356	histone acetyltransferase p300;creb-binding protein;isoform e;
GO:0048814	regulation of dendrite morphogenesis	orthomcl4654	pou domain drifter cf-1a;pou domain protein cf1a;
GO:0048814	regulation of dendrite morphogenesis	orthomcl4942	ras-related c3 botulinum toxin substrate 1 (rho small gtp binding protein rac1);ras-related c3 botulinum toxin substrate 1 isoform x2;ras-related c3 botulinum toxin substrate 1;
GO:0050767	regulation of neurogenesis	orthomcl4654	pou domain drifter cf-1a;pou domain protein cf1a;
GO:0050767	regulation of neurogenesis	orthomcl4942	ras-related c3 botulinum toxin substrate 1 (rho small gtp binding protein rac1);ras-related c3 botulinum toxin substrate 1 isoform x2;ras-related c3 botulinum toxin substrate 1;
GO:0050767	regulation of neurogenesis	orthomcl5240	protein phosphatase pp2a 55 kda regulatory subunit-like isoform 2;protein phosphatase pp2a 55 kda regulatory subunit-like isoform 1;
GO:0050773	regulation of dendrite development	orthomcl4654	pou domain drifter cf-1a;pou domain protein cf1a;
GO:0050773	regulation of dendrite development	orthomcl4942	ras-related c3 botulinum toxin substrate 1 (rho small gtp binding protein rac1);ras-related c3 botulinum toxin substrate 1 isoform x2;ras-related c3 botulinum toxin substrate 1;
GO:0050793	regulation of developmental process	orthomcl3579	ga-binding protein alpha chain;dna-binding protein ets97d;dna-binding protein ets97d-like;
GO:0050793	regulation of developmental process	orthomcl3600	enhancer of polycomb-like protein 1;enhancer of polycomb homolog 1-like;
GO:0050793	regulation of developmental process	orthomcl4120	serine threonine-protein kinase 17a-like;cg32666 cg32666-pb;serine threonine-protein kinase 17a-like isoform x1;death associated protein;
GO:0050793	regulation of developmental process	orthomcl4310	ras-related protein rap-1b;ras-related protein rap-1b precursor;ras-related protein rap-1b-like;
GO:0050793	regulation of developmental process	orthomcl4654	pou domain drifter cf-1a;pou domain protein cf1a;
GO:0050793	regulation of developmental process	orthomcl4942	ras-related c3 botulinum toxin substrate 1 (rho small gtp binding protein rac1);ras-related c3 botulinum toxin substrate 1 isoform x2;ras-related c3 botulinum toxin substrate 1;
GO:0050793	regulation of developmental process	orthomcl5154	histone deacetylase silent information regulator protein sir2;histone deacetylase;nad-dependent protein deacetylase sirtuin-1 isoform 1;nad-dependent deacetylase sirtuin-1;
GO:0050793	regulation of developmental process	orthomcl5240	protein phosphatase pp2a 55 kda regulatory subunit-like isoform 2;protein phosphatase pp2a 55 kda regulatory subunit-like isoform 1;
GO:0051050	positive regulation of transport	orthomcl3522	f-box wd repeat-containing protein 1a-like;f-box wd repeat-containing protein 1a isoform 2;f-box wd repeat-containing protein 1a isoform x8;f-box wd repeat-containing protein 11 isoform x2;f-box wd repeat-containing protein 1a;supernumerary limbs;
GO:0051050	positive regulation of transport	orthomcl3674	actin-binding protein;actin-binding protein anillin-like;anillin rhotekin;actin-binding protein anillin;
GO:0051222	positive regulation of protein transport	orthomcl3522	f-box wd repeat-containing protein 1a-like;f-box wd repeat-containing protein 1a isoform 2;f-box wd repeat-containing protein 1a isoform x8;f-box wd repeat-containing protein 11 isoform x2;f-box wd repeat-containing protein 1a;supernumerary limbs;
GO:0051222	positive regulation of protein transport	orthomcl3674	actin-binding protein;actin-binding protein anillin-like;anillin rhotekin;actin-binding protein anillin;
GO:0051223	regulation of protein transport	orthomcl3522	f-box wd repeat-containing protein 1a-like;f-box wd repeat-containing protein 1a isoform 2;f-box wd repeat-containing protein 1a isoform x8;f-box wd repeat-containing protein 11 isoform x2;f-box wd repeat-containing protein 1a;supernumerary limbs;
GO:0051223	regulation of protein transport	orthomcl3674	actin-binding protein;actin-binding protein anillin-like;anillin rhotekin;actin-binding protein anillin;
GO:0051247	positive regulation of protein metabolic...	orthomcl3522	f-box wd repeat-containing protein 1a-like;f-box wd repeat-containing protein 1a isoform 2;f-box wd repeat-containing protein 1a isoform x8;f-box wd repeat-containing protein 11 isoform x2;f-box wd repeat-containing protein 1a;supernumerary limbs;
GO:0051247	positive regulation of protein metabolic...	orthomcl4295	serine threonine-protein phosphatase 2a activator isoform x3;serine threonine-protein phosphatase 2a activator-like;
GO:0051247	positive regulation of protein metabolic...	orthomcl4356	histone acetyltransferase p300;creb-binding protein;isoform e;
GO:0051247	positive regulation of protein metabolic...	orthomcl4942	ras-related c3 botulinum toxin substrate 1 (rho small gtp binding protein rac1);ras-related c3 botulinum toxin substrate 1 isoform x2;ras-related c3 botulinum toxin substrate 1;
GO:0051336	regulation of hydrolase activity	orthomcl4000	stromal membrane-associated protein 1-like;stromal membrane-associated protein 1;arf-gap with dual ph domain-containing protein 1-like;
GO:0051336	regulation of hydrolase activity	orthomcl4035	arf gtpase-activating protein;adp-ribosylation factor gtpase-activating protein 1;adp-ribosylation factor gtpase-activating;adp-ribosylation factor gtpase-activating protein 1-like;
GO:0051336	regulation of hydrolase activity	orthomcl4047	ral gtpase-activating protein subunit beta-like;ral gtpase-activating protein subunit beta-like isoform 2;ral gtpase-activating protein subunit beta;
GO:0051336	regulation of hydrolase activity	orthomcl4437	rab3 gtpase-activating protein non-catalytic subunit;rab3 gtpase-activating protein non-catalytic subunit-like;
GO:0051336	regulation of hydrolase activity	orthomcl5113	tbc1 domain family member 13-like;
GO:0051336	regulation of hydrolase activity	orthomcl5154	histone deacetylase silent information regulator protein sir2;histone deacetylase;nad-dependent protein deacetylase sirtuin-1 isoform 1;nad-dependent deacetylase sirtuin-1;
GO:0051707	response to other organism	orthomcl3772	40s ribosomal protein s15aa-like;cg12324 protein;40s ribosomal protein s15a;
GO:0051707	response to other organism	orthomcl4654	pou domain drifter cf-1a;pou domain protein cf1a;
GO:0051707	response to other organism	orthomcl4942	ras-related c3 botulinum toxin substrate 1 (rho small gtp binding protein rac1);ras-related c3 botulinum toxin substrate 1 isoform x2;ras-related c3 botulinum toxin substrate 1;
GO:0051707	response to other organism	orthomcl5128	para-hydroxybenzoate-- mitochondrial;4-hydroxybenzoate mitochondrial;4-hydroxybenzoate mitochondrial-like;para-hydroxybenzoate- mitochondrial;

## Sheet: collembola_scg
Enriched GO.ID	Enriched Term	clusters	description
GO:0000184	mRNA catabolic process, nonsense-mediate...	orthomcl4479	exosome component 10-like;exosome component 10;
GO:0000184	mRNA catabolic process, nonsense-mediate...	orthomcl4946	ribosomal protein isoform b;40s ribosomal protein s14;
GO:0006614	SRP-dependent cotranslational protein ta...	orthomcl3660	signal recognition particle 54 kda protein isoform x1;signal recognition particle 54 kda protein;
GO:0006614	SRP-dependent cotranslational protein ta...	orthomcl4946	ribosomal protein isoform b;40s ribosomal protein s14;
GO:0006364	rRNA processing	orthomcl4479	exosome component 10-like;exosome component 10;
GO:0006364	rRNA processing	orthomcl4946	ribosomal protein isoform b;40s ribosomal protein s14;
GO:0016072	rRNA metabolic process	orthomcl4479	exosome component 10-like;exosome component 10;
GO:0016072	rRNA metabolic process	orthomcl4946	ribosomal protein isoform b;40s ribosomal protein s14;

## Sheet: hexapoda_mcg
Enriched GO.ID	Enriched Term	clusters	description
GO:0000380	alternative nuclear mRNA splicing, via s...	orthomcl2850	rna-binding protein squid;rna-binding protein squid-like isoform x8;heterogeneous nuclear ribonucleoprotein;
GO:0000380	alternative nuclear mRNA splicing, via s...	orthomcl545	superkiller viralicidic activity 2-like 2 isoform 2;superkiller viralicidic activity 2-like 2-like;superkiller viralicidic activity 2-like 2;helicase ski2w-like;
GO:0000380	alternative nuclear mRNA splicing, via s...	orthomcl591	u5 small nuclear ribonucleoprotein 200 kda helicase-like;activating signal cointegrator 1 complex subunit 3;snrnp200 protein;u5 small nuclear ribonucleoprotein 200 kda helicase;
GO:0000381	regulation of alternative nuclear mRNA s...	orthomcl2850	rna-binding protein squid;rna-binding protein squid-like isoform x8;heterogeneous nuclear ribonucleoprotein;
GO:0000381	regulation of alternative nuclear mRNA s...	orthomcl545	superkiller viralicidic activity 2-like 2 isoform 2;superkiller viralicidic activity 2-like 2-like;superkiller viralicidic activity 2-like 2;helicase ski2w-like;
GO:0000381	regulation of alternative nuclear mRNA s...	orthomcl591	u5 small nuclear ribonucleoprotein 200 kda helicase-like;activating signal cointegrator 1 complex subunit 3;snrnp200 protein;u5 small nuclear ribonucleoprotein 200 kda helicase;
GO:0001525	angiogenesis	orthomcl2177	kinesin-like protein kif20b-like;tryptophan--trna cytoplasmic;tryptophanyl-trna cytoplasmic-like;tryptophanyl-trna cytoplasmic;
GO:0001525	angiogenesis	orthomcl696	phosphatidylinositol- -bisphosphate 3-kinase catalytic subunit delta isoform;phosphatidylinositol- -bisphosphate 3-kinase catalytic subunit alpha isoform-like;phosphatidylinositol -bisphosphate 3-kinase catalytic subunit alpha isoform-like;phosphatidylinositol- -bisphosphate 3-kinase catalytic subunit delta isoform-like;
GO:0001525	angiogenesis	orthomcl787	gata transcription factor;gata-binding factor a;gata4 transcription factor;gataa2 transcription factor;transcription factor gata-5;gata binding protein 4;
GO:0001525	angiogenesis	orthomcl974	tyrosine-protein phosphatase 10d-like;tyrosine-protein phosphatase 10d;receptor-type tyrosine-protein phosphatase eta-like;
GO:0003682	chromatin binding	orthomcl1267	poly atp nad kinase;transcription factor tfiiib component b -like protein;transcription factor tfiiib component b homolog isoform x4;transcription factor tfiiib component b homolog;
GO:0003682	chromatin binding	orthomcl1573	serine hydroxymethyltransferase;serine mitochondrial isoform 3;
GO:0003682	chromatin binding	orthomcl1993	histone h4 transcription factor;dappu_58732-like protein;
GO:0003682	chromatin binding	orthomcl2860	dna topoisomerase type i;dna topoisomerase 1;dna topoisomerase 1-like;
GO:0003682	chromatin binding	orthomcl3176	histone acetyltransferase kat2b;general control of amino acid synthesis protein 5-like 2;histone acetyltransferase kat2a;histone acetyltransferase kat2a-like;
GO:0003682	chromatin binding	orthomcl700	dna topoisomerase 2-like;dna topoisomerase 2;dna topoisomerase 2-alpha;
GO:0003682	chromatin binding	orthomcl787	gata transcription factor;gata-binding factor a;gata4 transcription factor;gataa2 transcription factor;transcription factor gata-5;gata binding protein 4;
GO:0003916	DNA topoisomerase activity	orthomcl2860	dna topoisomerase type i;dna topoisomerase 1;dna topoisomerase 1-like;
GO:0003916	DNA topoisomerase activity	orthomcl700	dna topoisomerase 2-like;dna topoisomerase 2;dna topoisomerase 2-alpha;
GO:0003918	DNA topoisomerase (ATP-hydrolyzing) acti...	orthomcl2860	dna topoisomerase type i;dna topoisomerase 1;dna topoisomerase 1-like;
GO:0003918	DNA topoisomerase (ATP-hydrolyzing) acti...	orthomcl700	dna topoisomerase 2-like;dna topoisomerase 2;dna topoisomerase 2-alpha;
GO:0004091	carboxylesterase activity	orthomcl2127	peroxiredoxin 6;1-cys peroxiredoxin;glutathione peroxidase;
GO:0004091	carboxylesterase activity	orthomcl2805	tankyrase-2;low quality protein: tankyrase-1-like;tankyrase-2-like isoform x1;tankyrase-2 isoformx2;tankyrase-2 isoform x3;tnks2 partial;tankyrase-1 isoform 2;
GO:0004091	carboxylesterase activity	orthomcl588	kraken;probable serine hydrolase-like;valacyclovir hydrolase;probable serine hydrolase-like isoform x1;isoform b;
GO:0004091	carboxylesterase activity	orthomcl80	esterase;esterase fe4-like;carboxylesterase;venom carboxylesterase-6-like;
GO:0004497	monooxygenase activity	orthomcl137	cytochrome p450-4c3;cytochrome p450;cytochrome p450-like protein;cytochrome p450 4v2-like;
GO:0004497	monooxygenase activity	orthomcl228	amp dependent coa ligase;4-coumarate-- ligase;
GO:0004497	monooxygenase activity	orthomcl38	cytochrome p450;cytochrome p450 3a31;cytochrome p450 cyp6bk17;cytochrome p450 cyp6cy3;
GO:0004497	monooxygenase activity	orthomcl778	moxd1 homolog 1-like;moxd1-like protein 1;dbh-like monooxygenase protein 1;ctd small phosphatase-like protein 2;isoform a;moxd1 homolog 2-like;
GO:0004623	phospholipase A2 activity	orthomcl2127	peroxiredoxin 6;1-cys peroxiredoxin;glutathione peroxidase;
GO:0004623	phospholipase A2 activity	orthomcl2805	tankyrase-2;low quality protein: tankyrase-1-like;tankyrase-2-like isoform x1;tankyrase-2 isoformx2;tankyrase-2 isoform x3;tnks2 partial;tankyrase-1 isoform 2;
GO:0004725	protein tyrosine phosphatase activity	orthomcl1238	eh domain-binding protein 1;eh domain-binding protein 1-like;eh domain-binding protein 1 isoform 2;eh domain-binding protein 1-like protein 1;
GO:0004725	protein tyrosine phosphatase activity	orthomcl1944	cytospin-a;hypothetical protein TcasGA2_TC015024;cytospin-a-like isoform x6;cytospin-a-like isoform x2;isoform a;
GO:0004725	protein tyrosine phosphatase activity	orthomcl321	spectrin alpha chain;spectrin beta brain 4-like;spectrin alpha chain-like;
GO:0004725	protein tyrosine phosphatase activity	orthomcl974	tyrosine-protein phosphatase 10d-like;tyrosine-protein phosphatase 10d;receptor-type tyrosine-protein phosphatase eta-like;
GO:0004812	aminoacyl-tRNA ligase activity	orthomcl1008	valyl-trna synthetase-like;valyl-trna synthetase;valyl-trna isoform a;valine--trna ligase;
GO:0004812	aminoacyl-tRNA ligase activity	orthomcl2177	kinesin-like protein kif20b-like;tryptophan--trna cytoplasmic;tryptophanyl-trna cytoplasmic-like;tryptophanyl-trna cytoplasmic;
GO:0004812	aminoacyl-tRNA ligase activity	orthomcl2532	serine--trna mitochondrial-like;seryl-trna mitochondrial;seryl-trna synthetase;seryl-trna mitochondrial-like;
GO:0004812	aminoacyl-tRNA ligase activity	orthomcl2948	seryl-trna synthetase;seryl-trna cytoplasmic;serine--trna cytoplasmic-like;
GO:0004812	aminoacyl-tRNA ligase activity	orthomcl3196	isoleucyl-trna mitochondrial-like;isoleucine--trna mitochondrial;isoleucyl-trna mitochondrial;
GO:0004812	aminoacyl-tRNA ligase activity	orthomcl929	alanyl-trna cytoplasmic-like;alanyl-trna cytoplasmic;alanyl-trna synthetase;
GO:0004828	serine-tRNA ligase activity	orthomcl2532	serine--trna mitochondrial-like;seryl-trna mitochondrial;seryl-trna synthetase;seryl-trna mitochondrial-like;
GO:0004828	serine-tRNA ligase activity	orthomcl2948	seryl-trna synthetase;seryl-trna cytoplasmic;serine--trna cytoplasmic-like;
GO:0005388	calcium-transporting ATPase activity	orthomcl1046	calcium-transporting atpase sarcoplasmic endoplasmic reticulum type-like;sarco endoplasmic reticulum calcium atpase;sarco endoplasmic reticulum ca2+-atpase;
GO:0005388	calcium-transporting ATPase activity	orthomcl1868	cg2165 cg2165-pe isoform 1;plasma membrane calcium-transporting atpase 3-like;plasma membrane calcium-transporting;plasma membrane calcium-transporting atpase 3;plasma membrane calcium isoform j;
GO:0005524	ATP binding	orthomcl1008	valyl-trna synthetase-like;valyl-trna synthetase;valyl-trna isoform a;valine--trna ligase;
GO:0005524	ATP binding	orthomcl1046	calcium-transporting atpase sarcoplasmic endoplasmic reticulum type-like;sarco endoplasmic reticulum calcium atpase;sarco endoplasmic reticulum ca2+-atpase;
GO:0005524	ATP binding	orthomcl1141	blood-stage membrane protein ag-1;ddb1- and cul4-associated factor 8-like;ddb1- and cul4-associated factor 8;
GO:0005524	ATP binding	orthomcl115	heat shock 70 kda;heat shock protein 70;heat shock protein 70 kda;
GO:0005524	ATP binding	orthomcl1196	serine threonine-protein kinase lmtk2-like isoform x6;serine threonine-protein kinase lmtk1;
GO:0005524	ATP binding	orthomcl1259	myosin-xviiia isoform 2;myosin heavy chain- isoform c;myosin-xviiia-like isoform 1;myosin heavy chain;unconventional myosin-xviiia isoform 2;unconventional myosin-xviiia isoform x3;unconventional myosin-xviiia-like isoform x2;
GO:0005524	ATP binding	orthomcl1421	arginine kinase;arginine kinase-like;
GO:0005524	ATP binding	orthomcl1447	c-1-tetrahydrofolate cytoplasmic;c-1-tetrahydrofolate cytoplasmic-like;methylenetetrahydrofolate dehydrogenase (nadp+ dependent) methenyltetrahydrofolate formyltetrahydrofolate synthetase;
GO:0005524	ATP binding	orthomcl1460	early gene at isoform a;abc transporter g family member 22-like;
GO:0005524	ATP binding	orthomcl1558	galactokinase 1;galactokinase;galactokinase-like;
GO:0005524	ATP binding	orthomcl1651	conserved hypothetical protein;isoform a;PREDICTED: expressed hypothetical protein-like;domain-containing protein 4;atp-dependent dna helicase q5;
GO:0005524	ATP binding	orthomcl1776	fructose -bisphosphate aldolase;
GO:0005524	ATP binding	orthomcl1811	mitochondrial chaperone bcs1;mitochondrial chaperone bcs1-like;
GO:0005524	ATP binding	orthomcl1868	cg2165 cg2165-pe isoform 1;plasma membrane calcium-transporting atpase 3-like;plasma membrane calcium-transporting;plasma membrane calcium-transporting atpase 3;plasma membrane calcium isoform j;
GO:0005524	ATP binding	orthomcl1981	phosphomevalonate kinase;
GO:0005524	ATP binding	orthomcl2177	kinesin-like protein kif20b-like;tryptophan--trna cytoplasmic;tryptophanyl-trna cytoplasmic-like;tryptophanyl-trna cytoplasmic;
GO:0005524	ATP binding	orthomcl2451	gtp-binding protein cg1354-like;gtp-binding protein;
GO:0005524	ATP binding	orthomcl2532	serine--trna mitochondrial-like;seryl-trna mitochondrial;seryl-trna synthetase;seryl-trna mitochondrial-like;
GO:0005524	ATP binding	orthomcl284	heat shock protein hsp 90-beta;heat shock protein 90;
GO:0005524	ATP binding	orthomcl2860	dna topoisomerase type i;dna topoisomerase 1;dna topoisomerase 1-like;
GO:0005524	ATP binding	orthomcl2948	seryl-trna synthetase;seryl-trna cytoplasmic;serine--trna cytoplasmic-like;
GO:0005524	ATP binding	orthomcl3196	isoleucyl-trna mitochondrial-like;isoleucine--trna mitochondrial;isoleucyl-trna mitochondrial;
GO:0005524	ATP binding	orthomcl351	glutamine synthetase;glutamine synthetase 2;
GO:0005524	ATP binding	orthomcl545	superkiller viralicidic activity 2-like 2 isoform 2;superkiller viralicidic activity 2-like 2-like;superkiller viralicidic activity 2-like 2;helicase ski2w-like;
GO:0005524	ATP binding	orthomcl591	u5 small nuclear ribonucleoprotein 200 kda helicase-like;activating signal cointegrator 1 complex subunit 3;snrnp200 protein;u5 small nuclear ribonucleoprotein 200 kda helicase;
GO:0005524	ATP binding	orthomcl696	phosphatidylinositol- -bisphosphate 3-kinase catalytic subunit delta isoform;phosphatidylinositol- -bisphosphate 3-kinase catalytic subunit alpha isoform-like;phosphatidylinositol -bisphosphate 3-kinase catalytic subunit alpha isoform-like;phosphatidylinositol- -bisphosphate 3-kinase catalytic subunit delta isoform-like;
GO:0005524	ATP binding	orthomcl700	dna topoisomerase 2-like;dna topoisomerase 2;dna topoisomerase 2-alpha;
GO:0005524	ATP binding	orthomcl929	alanyl-trna cytoplasmic-like;alanyl-trna cytoplasmic;alanyl-trna synthetase;
GO:0006059	hexitol metabolic process	orthomcl1558	galactokinase 1;galactokinase;galactokinase-like;
GO:0006059	hexitol metabolic process	orthomcl802	alcohol dehydrogenase;sorbitol dehydrogenase;sorbitol dehydrogenase-like;
GO:0006163	purine nucleotide metabolic process	orthomcl1046	calcium-transporting atpase sarcoplasmic endoplasmic reticulum type-like;sarco endoplasmic reticulum calcium atpase;sarco endoplasmic reticulum ca2+-atpase;
GO:0006163	purine nucleotide metabolic process	orthomcl1447	c-1-tetrahydrofolate cytoplasmic;c-1-tetrahydrofolate cytoplasmic-like;methylenetetrahydrofolate dehydrogenase (nadp+ dependent) methenyltetrahydrofolate formyltetrahydrofolate synthetase;
GO:0006163	purine nucleotide metabolic process	orthomcl1460	early gene at isoform a;abc transporter g family member 22-like;
GO:0006163	purine nucleotide metabolic process	orthomcl1868	cg2165 cg2165-pe isoform 1;plasma membrane calcium-transporting atpase 3-like;plasma membrane calcium-transporting;plasma membrane calcium-transporting atpase 3;plasma membrane calcium isoform j;
GO:0006163	purine nucleotide metabolic process	orthomcl2102	gtp-binding nuclear protein ran;gsp2p;
GO:0006163	purine nucleotide metabolic process	orthomcl2451	gtp-binding protein cg1354-like;gtp-binding protein;
GO:0006163	purine nucleotide metabolic process	orthomcl284	heat shock protein hsp 90-beta;heat shock protein 90;
GO:0006163	purine nucleotide metabolic process	orthomcl2860	dna topoisomerase type i;dna topoisomerase 1;dna topoisomerase 1-like;
GO:0006163	purine nucleotide metabolic process	orthomcl545	superkiller viralicidic activity 2-like 2 isoform 2;superkiller viralicidic activity 2-like 2-like;superkiller viralicidic activity 2-like 2;helicase ski2w-like;
GO:0006163	purine nucleotide metabolic process	orthomcl700	dna topoisomerase 2-like;dna topoisomerase 2;dna topoisomerase 2-alpha;
GO:0006163	purine nucleotide metabolic process	orthomcl709	atp synthase;atp synthase subunit mitochondrial;atp synthase subunit mitochondrial-like;atp synthase-like protein;
GO:0006163	purine nucleotide metabolic process	orthomcl721	elongation factor 2;116 kda u5 small nuclear ribonucleoprotein component;
GO:0006200	ATP catabolic process	orthomcl1460	early gene at isoform a;abc transporter g family member 22-like;
GO:0006200	ATP catabolic process	orthomcl2451	gtp-binding protein cg1354-like;gtp-binding protein;
GO:0006200	ATP catabolic process	orthomcl284	heat shock protein hsp 90-beta;heat shock protein 90;
GO:0006200	ATP catabolic process	orthomcl2860	dna topoisomerase type i;dna topoisomerase 1;dna topoisomerase 1-like;
GO:0006200	ATP catabolic process	orthomcl545	superkiller viralicidic activity 2-like 2 isoform 2;superkiller viralicidic activity 2-like 2-like;superkiller viralicidic activity 2-like 2;helicase ski2w-like;
GO:0006200	ATP catabolic process	orthomcl700	dna topoisomerase 2-like;dna topoisomerase 2;dna topoisomerase 2-alpha;
GO:0006418	tRNA aminoacylation for protein translat...	orthomcl1008	valyl-trna synthetase-like;valyl-trna synthetase;valyl-trna isoform a;valine--trna ligase;
GO:0006418	tRNA aminoacylation for protein translat...	orthomcl2177	kinesin-like protein kif20b-like;tryptophan--trna cytoplasmic;tryptophanyl-trna cytoplasmic-like;tryptophanyl-trna cytoplasmic;
GO:0006418	tRNA aminoacylation for protein translat...	orthomcl2532	serine--trna mitochondrial-like;seryl-trna mitochondrial;seryl-trna synthetase;seryl-trna mitochondrial-like;
GO:0006418	tRNA aminoacylation for protein translat...	orthomcl2948	seryl-trna synthetase;seryl-trna cytoplasmic;serine--trna cytoplasmic-like;
GO:0006418	tRNA aminoacylation for protein translat...	orthomcl3196	isoleucyl-trna mitochondrial-like;isoleucine--trna mitochondrial;isoleucyl-trna mitochondrial;
GO:0006418	tRNA aminoacylation for protein translat...	orthomcl929	alanyl-trna cytoplasmic-like;alanyl-trna cytoplasmic;alanyl-trna synthetase;
GO:0006434	seryl-tRNA aminoacylation	orthomcl2532	serine--trna mitochondrial-like;seryl-trna mitochondrial;seryl-trna synthetase;seryl-trna mitochondrial-like;
GO:0006434	seryl-tRNA aminoacylation	orthomcl2948	seryl-trna synthetase;seryl-trna cytoplasmic;serine--trna cytoplasmic-like;
GO:0006450	regulation of translational fidelity	orthomcl1008	valyl-trna synthetase-like;valyl-trna synthetase;valyl-trna isoform a;valine--trna ligase;
GO:0006450	regulation of translational fidelity	orthomcl3196	isoleucyl-trna mitochondrial-like;isoleucine--trna mitochondrial;isoleucyl-trna mitochondrial;
GO:0006547	histidine metabolic process	orthomcl1447	c-1-tetrahydrofolate cytoplasmic;c-1-tetrahydrofolate cytoplasmic-like;methylenetetrahydrofolate dehydrogenase (nadp+ dependent) methenyltetrahydrofolate formyltetrahydrofolate synthetase;
GO:0006547	histidine metabolic process	orthomcl2967	protein unc-45 homolog b-like;
GO:0006548	histidine catabolic process	orthomcl1447	c-1-tetrahydrofolate cytoplasmic;c-1-tetrahydrofolate cytoplasmic-like;methylenetetrahydrofolate dehydrogenase (nadp+ dependent) methenyltetrahydrofolate formyltetrahydrofolate synthetase;
GO:0006548	histidine catabolic process	orthomcl2967	protein unc-45 homolog b-like;
GO:0006570	tyrosine metabolic process	orthomcl2101	fumarylacetoacetate hydrolase;fumarylacetoacetase;
GO:0006570	tyrosine metabolic process	orthomcl2983	mycosubtilin synthase subunit c-like;amp dependent ligase;ebony;
GO:0006874	cellular calcium ion homeostasis	orthomcl1046	calcium-transporting atpase sarcoplasmic endoplasmic reticulum type-like;sarco endoplasmic reticulum calcium atpase;sarco endoplasmic reticulum ca2+-atpase;
GO:0006874	cellular calcium ion homeostasis	orthomcl1868	cg2165 cg2165-pe isoform 1;plasma membrane calcium-transporting atpase 3-like;plasma membrane calcium-transporting;plasma membrane calcium-transporting atpase 3;plasma membrane calcium isoform j;
GO:0006874	cellular calcium ion homeostasis	orthomcl983	cd109 antigen-like;mitochondrial inner membrane;inner membrane mitochondrial;mitochondrial inner membrane isoform x7;mitochondrial inner membrane isoform 1;mitochondrial inner membrane protein;
GO:0006875	cellular metal ion homeostasis	orthomcl1046	calcium-transporting atpase sarcoplasmic endoplasmic reticulum type-like;sarco endoplasmic reticulum calcium atpase;sarco endoplasmic reticulum ca2+-atpase;
GO:0006875	cellular metal ion homeostasis	orthomcl1868	cg2165 cg2165-pe isoform 1;plasma membrane calcium-transporting atpase 3-like;plasma membrane calcium-transporting;plasma membrane calcium-transporting atpase 3;plasma membrane calcium isoform j;
GO:0006875	cellular metal ion homeostasis	orthomcl983	cd109 antigen-like;mitochondrial inner membrane;inner membrane mitochondrial;mitochondrial inner membrane isoform x7;mitochondrial inner membrane isoform 1;mitochondrial inner membrane protein;
GO:0006955	immune response	orthomcl2165	nuclear receptor coactivator 7;oxidation resistance protein;oxidation resistance protein 1-like isoform x16;nucleolar protein;oxidation resistance protein 1-like isoform x3;oxidation resistance protein 1-like isoform x10;
GO:0006955	immune response	orthomcl2383	protein pellino-like;protein pellino;
GO:0006955	immune response	orthomcl2983	mycosubtilin synthase subunit c-like;amp dependent ligase;ebony;
GO:0006955	immune response	orthomcl3035	dock9 partial;dedicator of cytokinesis protein 2;dedicator of cytokinesis protein 7 isoform x2;dedicator of cytokinesis protein 9;dedicator of cytokinesis protein 7-like;
GO:0006955	immune response	orthomcl3297	exosome complex exonuclease rrp45;exosome complex component rrp45;exosome complex component rrp45-like;
GO:0006955	immune response	orthomcl696	phosphatidylinositol- -bisphosphate 3-kinase catalytic subunit delta isoform;phosphatidylinositol- -bisphosphate 3-kinase catalytic subunit alpha isoform-like;phosphatidylinositol -bisphosphate 3-kinase catalytic subunit alpha isoform-like;phosphatidylinositol- -bisphosphate 3-kinase catalytic subunit delta isoform-like;
GO:0006955	immune response	orthomcl787	gata transcription factor;gata-binding factor a;gata4 transcription factor;gataa2 transcription factor;transcription factor gata-5;gata binding protein 4;
GO:0006955	immune response	orthomcl806	protein croquemort-like;protein croquemort;
GO:0007613	memory	orthomcl1891	dihydropyrimidinase-like isoform 1;dihydropyrimidinase;dihydropyrimidinase-like isoform 2;
GO:0007613	memory	orthomcl2983	mycosubtilin synthase subunit c-like;amp dependent ligase;ebony;
GO:0007613	memory	orthomcl711	cytochrome b561-like;no extended memory;cytochrome b561;
GO:0007613	memory	orthomcl974	tyrosine-protein phosphatase 10d-like;tyrosine-protein phosphatase 10d;receptor-type tyrosine-protein phosphatase eta-like;
GO:0009075	histidine family amino acid metabolic pr...	orthomcl1447	c-1-tetrahydrofolate cytoplasmic;c-1-tetrahydrofolate cytoplasmic-like;methylenetetrahydrofolate dehydrogenase (nadp+ dependent) methenyltetrahydrofolate formyltetrahydrofolate synthetase;
GO:0009075	histidine family amino acid metabolic pr...	orthomcl2967	protein unc-45 homolog b-like;
GO:0009077	histidine family amino acid catabolic pr...	orthomcl1447	c-1-tetrahydrofolate cytoplasmic;c-1-tetrahydrofolate cytoplasmic-like;methylenetetrahydrofolate dehydrogenase (nadp+ dependent) methenyltetrahydrofolate formyltetrahydrofolate synthetase;
GO:0009077	histidine family amino acid catabolic pr...	orthomcl2967	protein unc-45 homolog b-like;
GO:0015085	calcium ion transmembrane transporter ac...	orthomcl1046	calcium-transporting atpase sarcoplasmic endoplasmic reticulum type-like;sarco endoplasmic reticulum calcium atpase;sarco endoplasmic reticulum ca2+-atpase;
GO:0015085	calcium ion transmembrane transporter ac...	orthomcl1868	cg2165 cg2165-pe isoform 1;plasma membrane calcium-transporting atpase 3-like;plasma membrane calcium-transporting;plasma membrane calcium-transporting atpase 3;plasma membrane calcium isoform j;
GO:0016198	axon choice point recognition	orthomcl2983	mycosubtilin synthase subunit c-like;amp dependent ligase;ebony;
GO:0016198	axon choice point recognition	orthomcl321	spectrin alpha chain;spectrin beta brain 4-like;spectrin alpha chain-like;
GO:0016199	axon midline choice point recognition	orthomcl2983	mycosubtilin synthase subunit c-like;amp dependent ligase;ebony;
GO:0016199	axon midline choice point recognition	orthomcl321	spectrin alpha chain;spectrin beta brain 4-like;spectrin alpha chain-like;
GO:0016319	mushroom body development	orthomcl1896	nuclear export receptor cse1 cas importin beta partial;low quality protein: exportin-2-like;cas cse1 segregation protein;exportin-2 isoform x1;importin (ran-binding protein);exportin-2-like;
GO:0016319	mushroom body development	orthomcl3217	protein sgt1 isoform 1;protein sgt1;protein sgt1 homolog ecdysoneless-like;
GO:0016319	mushroom body development	orthomcl787	gata transcription factor;gata-binding factor a;gata4 transcription factor;gataa2 transcription factor;transcription factor gata-5;gata binding protein 4;
GO:0016787	hydrolase activity	orthomcl1046	calcium-transporting atpase sarcoplasmic endoplasmic reticulum type-like;sarco endoplasmic reticulum calcium atpase;sarco endoplasmic reticulum ca2+-atpase;
GO:0016787	hydrolase activity	orthomcl1141	blood-stage membrane protein ag-1;ddb1- and cul4-associated factor 8-like;ddb1- and cul4-associated factor 8;
GO:0016787	hydrolase activity	orthomcl1232	brain chitinase and chia;chitinase 2;probable chitinase 3-like;
GO:0016787	hydrolase activity	orthomcl1238	eh domain-binding protein 1;eh domain-binding protein 1-like;eh domain-binding protein 1 isoform 2;eh domain-binding protein 1-like protein 1;
GO:0016787	hydrolase activity	orthomcl1259	myosin-xviiia isoform 2;myosin heavy chain- isoform c;myosin-xviiia-like isoform 1;myosin heavy chain;unconventional myosin-xviiia isoform 2;unconventional myosin-xviiia isoform x3;unconventional myosin-xviiia-like isoform x2;
GO:0016787	hydrolase activity	orthomcl1447	c-1-tetrahydrofolate cytoplasmic;c-1-tetrahydrofolate cytoplasmic-like;methylenetetrahydrofolate dehydrogenase (nadp+ dependent) methenyltetrahydrofolate formyltetrahydrofolate synthetase;
GO:0016787	hydrolase activity	orthomcl1460	early gene at isoform a;abc transporter g family member 22-like;
GO:0016787	hydrolase activity	orthomcl1579	trypsin-like proteinase t2a precursor;trypsin-like serine partial;venom serine protease 34-like;trypsin-like serine proteinase;
GO:0016787	hydrolase activity	orthomcl1651	conserved hypothetical protein;isoform a;PREDICTED: expressed hypothetical protein-like;domain-containing protein 4;atp-dependent dna helicase q5;
GO:0016787	hydrolase activity	orthomcl1756	lysosomal pro-x carboxypeptidase-like;lysosomal pro-x carboxypeptidase;
GO:0016787	hydrolase activity	orthomcl1811	mitochondrial chaperone bcs1;mitochondrial chaperone bcs1-like;
GO:0016787	hydrolase activity	orthomcl1820	probable phosphorylase b kinase regulatory subunit alpha-like isoform 2;probable phosphorylase b kinase regulatory subunit alpha-like isoform 1;
GO:0016787	hydrolase activity	orthomcl1868	cg2165 cg2165-pe isoform 1;plasma membrane calcium-transporting atpase 3-like;plasma membrane calcium-transporting;plasma membrane calcium-transporting atpase 3;plasma membrane calcium isoform j;
GO:0016787	hydrolase activity	orthomcl1891	dihydropyrimidinase-like isoform 1;dihydropyrimidinase;dihydropyrimidinase-like isoform 2;
GO:0016787	hydrolase activity	orthomcl1944	cytospin-a;hypothetical protein TcasGA2_TC015024;cytospin-a-like isoform x6;cytospin-a-like isoform x2;isoform a;
GO:0016787	hydrolase activity	orthomcl2101	fumarylacetoacetate hydrolase;fumarylacetoacetase;
GO:0016787	hydrolase activity	orthomcl2102	gtp-binding nuclear protein ran;gsp2p;
GO:0016787	hydrolase activity	orthomcl2127	peroxiredoxin 6;1-cys peroxiredoxin;glutathione peroxidase;
GO:0016787	hydrolase activity	orthomcl2146	phosphatidylinositol-binding clathrin assembly partial;phosphatidylinositol-binding clathrin assembly protein;phosphatidylinositol-binding clathrin assembly protein lap-like isoform 6;phosphatidylinositol-binding clathrin assembly protein lap isoform x16;phosphatidylinositol-binding clathrin assembly protein lap isoform x21;
GO:0016787	hydrolase activity	orthomcl234	plasma alpha-l-fucosidase;
GO:0016787	hydrolase activity	orthomcl2451	gtp-binding protein cg1354-like;gtp-binding protein;
GO:0016787	hydrolase activity	orthomcl2487	polynucleotide kinase- 3 -phosphatase;bifunctional polynucleotide phosphatase kinase;polynucleotide kinase 3 -phosphatase;bifunctional polynucleotide phosphatase kinase-like;
GO:0016787	hydrolase activity	orthomcl2576	cathepsin l-like;cathepsin l;
GO:0016787	hydrolase activity	orthomcl2605	neuroendocrine convertase 1-like;neuroendocrine convertase 1;
GO:0016787	hydrolase activity	orthomcl2705	phosphatidylinositol glycan anchor biosynthesis class u;
GO:0016787	hydrolase activity	orthomcl2805	tankyrase-2;low quality protein: tankyrase-1-like;tankyrase-2-like isoform x1;tankyrase-2 isoformx2;tankyrase-2 isoform x3;tnks2 partial;tankyrase-1 isoform 2;
GO:0016787	hydrolase activity	orthomcl284	heat shock protein hsp 90-beta;heat shock protein 90;
GO:0016787	hydrolase activity	orthomcl321	spectrin alpha chain;spectrin beta brain 4-like;spectrin alpha chain-like;
GO:0016787	hydrolase activity	orthomcl3273	nicalin;mgc79091 protein;nicalin-1-like;nicalin-1-like isoform x3;
GO:0016787	hydrolase activity	orthomcl3297	exosome complex exonuclease rrp45;exosome complex component rrp45;exosome complex component rrp45-like;
GO:0016787	hydrolase activity	orthomcl358	maltase-glucoamylase (alpha-glucosidase) isoform cra_a;lysosomal alpha-glucosidase-like;maltase- intestinal;maltase- intestinal-like;
GO:0016787	hydrolase activity	orthomcl378	trehalase isoform x1;soluble trehalase;trehalase;membrane-bound trehalase;trehalase precursor;
GO:0016787	hydrolase activity	orthomcl430	transmembrane protease serine 9-like;trypsin-like serine protease;serine proteinase stubble;isoform b;
GO:0016787	hydrolase activity	orthomcl461	isoform c;dipeptidase 1;dipeptidase 1-like;
GO:0016787	hydrolase activity	orthomcl545	superkiller viralicidic activity 2-like 2 isoform 2;superkiller viralicidic activity 2-like 2-like;superkiller viralicidic activity 2-like 2;helicase ski2w-like;
GO:0016787	hydrolase activity	orthomcl588	kraken;probable serine hydrolase-like;valacyclovir hydrolase;probable serine hydrolase-like isoform x1;isoform b;
GO:0016787	hydrolase activity	orthomcl591	u5 small nuclear ribonucleoprotein 200 kda helicase-like;activating signal cointegrator 1 complex subunit 3;snrnp200 protein;u5 small nuclear ribonucleoprotein 200 kda helicase;
GO:0016787	hydrolase activity	orthomcl689	glucosylceramidase-like isoform 1;glucosylceramidase precursor;glucosylceramidase-like;o-glycosyl hydrolase family 30 protein;glucosylceramidase isoform x1;
GO:0016787	hydrolase activity	orthomcl709	atp synthase;atp synthase subunit mitochondrial;atp synthase subunit mitochondrial-like;atp synthase-like protein;
GO:0016787	hydrolase activity	orthomcl721	elongation factor 2;116 kda u5 small nuclear ribonucleoprotein component;
GO:0016787	hydrolase activity	orthomcl778	moxd1 homolog 1-like;moxd1-like protein 1;dbh-like monooxygenase protein 1;ctd small phosphatase-like protein 2;isoform a;moxd1 homolog 2-like;
GO:0016787	hydrolase activity	orthomcl80	esterase;esterase fe4-like;carboxylesterase;venom carboxylesterase-6-like;
GO:0016787	hydrolase activity	orthomcl929	alanyl-trna cytoplasmic-like;alanyl-trna cytoplasmic;alanyl-trna synthetase;
GO:0016787	hydrolase activity	orthomcl974	tyrosine-protein phosphatase 10d-like;tyrosine-protein phosphatase 10d;receptor-type tyrosine-protein phosphatase eta-like;
GO:0017076	purine nucleotide binding	orthomcl1008	valyl-trna synthetase-like;valyl-trna synthetase;valyl-trna isoform a;valine--trna ligase;
GO:0017076	purine nucleotide binding	orthomcl1046	calcium-transporting atpase sarcoplasmic endoplasmic reticulum type-like;sarco endoplasmic reticulum calcium atpase;sarco endoplasmic reticulum ca2+-atpase;
GO:0017076	purine nucleotide binding	orthomcl1141	blood-stage membrane protein ag-1;ddb1- and cul4-associated factor 8-like;ddb1- and cul4-associated factor 8;
GO:0017076	purine nucleotide binding	orthomcl115	heat shock 70 kda;heat shock protein 70;heat shock protein 70 kda;
GO:0017076	purine nucleotide binding	orthomcl1196	serine threonine-protein kinase lmtk2-like isoform x6;serine threonine-protein kinase lmtk1;
GO:0017076	purine nucleotide binding	orthomcl1259	myosin-xviiia isoform 2;myosin heavy chain- isoform c;myosin-xviiia-like isoform 1;myosin heavy chain;unconventional myosin-xviiia isoform 2;unconventional myosin-xviiia isoform x3;unconventional myosin-xviiia-like isoform x2;
GO:0017076	purine nucleotide binding	orthomcl1421	arginine kinase;arginine kinase-like;
GO:0017076	purine nucleotide binding	orthomcl1447	c-1-tetrahydrofolate cytoplasmic;c-1-tetrahydrofolate cytoplasmic-like;methylenetetrahydrofolate dehydrogenase (nadp+ dependent) methenyltetrahydrofolate formyltetrahydrofolate synthetase;
GO:0017076	purine nucleotide binding	orthomcl1460	early gene at isoform a;abc transporter g family member 22-like;
GO:0017076	purine nucleotide binding	orthomcl1558	galactokinase 1;galactokinase;galactokinase-like;
GO:0017076	purine nucleotide binding	orthomcl1651	conserved hypothetical protein;isoform a;PREDICTED: expressed hypothetical protein-like;domain-containing protein 4;atp-dependent dna helicase q5;
GO:0017076	purine nucleotide binding	orthomcl1776	fructose -bisphosphate aldolase;
GO:0017076	purine nucleotide binding	orthomcl1811	mitochondrial chaperone bcs1;mitochondrial chaperone bcs1-like;
GO:0017076	purine nucleotide binding	orthomcl1868	cg2165 cg2165-pe isoform 1;plasma membrane calcium-transporting atpase 3-like;plasma membrane calcium-transporting;plasma membrane calcium-transporting atpase 3;plasma membrane calcium isoform j;
GO:0017076	purine nucleotide binding	orthomcl1981	phosphomevalonate kinase;
GO:0017076	purine nucleotide binding	orthomcl2020	trna-dihydrouridine synthase;trna-dihydrouridine synthase 2-like;
GO:0017076	purine nucleotide binding	orthomcl2102	gtp-binding nuclear protein ran;gsp2p;
GO:0017076	purine nucleotide binding	orthomcl2177	kinesin-like protein kif20b-like;tryptophan--trna cytoplasmic;tryptophanyl-trna cytoplasmic-like;tryptophanyl-trna cytoplasmic;
GO:0017076	purine nucleotide binding	orthomcl2451	gtp-binding protein cg1354-like;gtp-binding protein;
GO:0017076	purine nucleotide binding	orthomcl2532	serine--trna mitochondrial-like;seryl-trna mitochondrial;seryl-trna synthetase;seryl-trna mitochondrial-like;
GO:0017076	purine nucleotide binding	orthomcl284	heat shock protein hsp 90-beta;heat shock protein 90;
GO:0017076	purine nucleotide binding	orthomcl2860	dna topoisomerase type i;dna topoisomerase 1;dna topoisomerase 1-like;
GO:0017076	purine nucleotide binding	orthomcl2948	seryl-trna synthetase;seryl-trna cytoplasmic;serine--trna cytoplasmic-like;
GO:0017076	purine nucleotide binding	orthomcl3074	trna-dihydrouridine synthase;
GO:0017076	purine nucleotide binding	orthomcl3196	isoleucyl-trna mitochondrial-like;isoleucine--trna mitochondrial;isoleucyl-trna mitochondrial;
GO:0017076	purine nucleotide binding	orthomcl351	glutamine synthetase;glutamine synthetase 2;
GO:0017076	purine nucleotide binding	orthomcl545	superkiller viralicidic activity 2-like 2 isoform 2;superkiller viralicidic activity 2-like 2-like;superkiller viralicidic activity 2-like 2;helicase ski2w-like;
GO:0017076	purine nucleotide binding	orthomcl591	u5 small nuclear ribonucleoprotein 200 kda helicase-like;activating signal cointegrator 1 complex subunit 3;snrnp200 protein;u5 small nuclear ribonucleoprotein 200 kda helicase;
GO:0017076	purine nucleotide binding	orthomcl696	phosphatidylinositol- -bisphosphate 3-kinase catalytic subunit delta isoform;phosphatidylinositol- -bisphosphate 3-kinase catalytic subunit alpha isoform-like;phosphatidylinositol -bisphosphate 3-kinase catalytic subunit alpha isoform-like;phosphatidylinositol- -bisphosphate 3-kinase catalytic subunit delta isoform-like;
GO:0017076	purine nucleotide binding	orthomcl700	dna topoisomerase 2-like;dna topoisomerase 2;dna topoisomerase 2-alpha;
GO:0017076	purine nucleotide binding	orthomcl721	elongation factor 2;116 kda u5 small nuclear ribonucleoprotein component;
GO:0017076	purine nucleotide binding	orthomcl794	chloride channel protein 2;chloride channel protein 2-like;
GO:0017076	purine nucleotide binding	orthomcl929	alanyl-trna cytoplasmic-like;alanyl-trna cytoplasmic;alanyl-trna synthetase;
GO:0017150	tRNA dihydrouridine synthase activity	orthomcl2020	trna-dihydrouridine synthase;trna-dihydrouridine synthase 2-like;
GO:0017150	tRNA dihydrouridine synthase activity	orthomcl3074	trna-dihydrouridine synthase;
GO:0019400	alditol metabolic process	orthomcl1558	galactokinase 1;galactokinase;galactokinase-like;
GO:0019400	alditol metabolic process	orthomcl802	alcohol dehydrogenase;sorbitol dehydrogenase;sorbitol dehydrogenase-like;
GO:0030554	adenyl nucleotide binding	orthomcl1008	valyl-trna synthetase-like;valyl-trna synthetase;valyl-trna isoform a;valine--trna ligase;
GO:0030554	adenyl nucleotide binding	orthomcl1046	calcium-transporting atpase sarcoplasmic endoplasmic reticulum type-like;sarco endoplasmic reticulum calcium atpase;sarco endoplasmic reticulum ca2+-atpase;
GO:0030554	adenyl nucleotide binding	orthomcl1141	blood-stage membrane protein ag-1;ddb1- and cul4-associated factor 8-like;ddb1- and cul4-associated factor 8;
GO:0030554	adenyl nucleotide binding	orthomcl115	heat shock 70 kda;heat shock protein 70;heat shock protein 70 kda;
GO:0030554	adenyl nucleotide binding	orthomcl1196	serine threonine-protein kinase lmtk2-like isoform x6;serine threonine-protein kinase lmtk1;
GO:0030554	adenyl nucleotide binding	orthomcl1259	myosin-xviiia isoform 2;myosin heavy chain- isoform c;myosin-xviiia-like isoform 1;myosin heavy chain;unconventional myosin-xviiia isoform 2;unconventional myosin-xviiia isoform x3;unconventional myosin-xviiia-like isoform x2;
GO:0030554	adenyl nucleotide binding	orthomcl1421	arginine kinase;arginine kinase-like;
GO:0030554	adenyl nucleotide binding	orthomcl1447	c-1-tetrahydrofolate cytoplasmic;c-1-tetrahydrofolate cytoplasmic-like;methylenetetrahydrofolate dehydrogenase (nadp+ dependent) methenyltetrahydrofolate formyltetrahydrofolate synthetase;
GO:0030554	adenyl nucleotide binding	orthomcl1460	early gene at isoform a;abc transporter g family member 22-like;
GO:0030554	adenyl nucleotide binding	orthomcl1558	galactokinase 1;galactokinase;galactokinase-like;
GO:0030554	adenyl nucleotide binding	orthomcl1651	conserved hypothetical protein;isoform a;PREDICTED: expressed hypothetical protein-like;domain-containing protein 4;atp-dependent dna helicase q5;
GO:0030554	adenyl nucleotide binding	orthomcl1776	fructose -bisphosphate aldolase;
GO:0030554	adenyl nucleotide binding	orthomcl1811	mitochondrial chaperone bcs1;mitochondrial chaperone bcs1-like;
GO:0030554	adenyl nucleotide binding	orthomcl1868	cg2165 cg2165-pe isoform 1;plasma membrane calcium-transporting atpase 3-like;plasma membrane calcium-transporting;plasma membrane calcium-transporting atpase 3;plasma membrane calcium isoform j;
GO:0030554	adenyl nucleotide binding	orthomcl1981	phosphomevalonate kinase;
GO:0030554	adenyl nucleotide binding	orthomcl2020	trna-dihydrouridine synthase;trna-dihydrouridine synthase 2-like;
GO:0030554	adenyl nucleotide binding	orthomcl2177	kinesin-like protein kif20b-like;tryptophan--trna cytoplasmic;tryptophanyl-trna cytoplasmic-like;tryptophanyl-trna cytoplasmic;
GO:0030554	adenyl nucleotide binding	orthomcl2451	gtp-binding protein cg1354-like;gtp-binding protein;
GO:0030554	adenyl nucleotide binding	orthomcl2532	serine--trna mitochondrial-like;seryl-trna mitochondrial;seryl-trna synthetase;seryl-trna mitochondrial-like;
GO:0030554	adenyl nucleotide binding	orthomcl284	heat shock protein hsp 90-beta;heat shock protein 90;
GO:0030554	adenyl nucleotide binding	orthomcl2860	dna topoisomerase type i;dna topoisomerase 1;dna topoisomerase 1-like;
GO:0030554	adenyl nucleotide binding	orthomcl2948	seryl-trna synthetase;seryl-trna cytoplasmic;serine--trna cytoplasmic-like;
GO:0030554	adenyl nucleotide binding	orthomcl3074	trna-dihydrouridine synthase;
GO:0030554	adenyl nucleotide binding	orthomcl3196	isoleucyl-trna mitochondrial-like;isoleucine--trna mitochondrial;isoleucyl-trna mitochondrial;
GO:0030554	adenyl nucleotide binding	orthomcl351	glutamine synthetase;glutamine synthetase 2;
GO:0030554	adenyl nucleotide binding	orthomcl545	superkiller viralicidic activity 2-like 2 isoform 2;superkiller viralicidic activity 2-like 2-like;superkiller viralicidic activity 2-like 2;helicase ski2w-like;
GO:0030554	adenyl nucleotide binding	orthomcl591	u5 small nuclear ribonucleoprotein 200 kda helicase-like;activating signal cointegrator 1 complex subunit 3;snrnp200 protein;u5 small nuclear ribonucleoprotein 200 kda helicase;
GO:0030554	adenyl nucleotide binding	orthomcl696	phosphatidylinositol- -bisphosphate 3-kinase catalytic subunit delta isoform;phosphatidylinositol- -bisphosphate 3-kinase catalytic subunit alpha isoform-like;phosphatidylinositol -bisphosphate 3-kinase catalytic subunit alpha isoform-like;phosphatidylinositol- -bisphosphate 3-kinase catalytic subunit delta isoform-like;
GO:0030554	adenyl nucleotide binding	orthomcl700	dna topoisomerase 2-like;dna topoisomerase 2;dna topoisomerase 2-alpha;
GO:0030554	adenyl nucleotide binding	orthomcl794	chloride channel protein 2;chloride channel protein 2-like;
GO:0030554	adenyl nucleotide binding	orthomcl929	alanyl-trna cytoplasmic-like;alanyl-trna cytoplasmic;alanyl-trna synthetase;
GO:0032392	DNA geometric change	orthomcl1141	blood-stage membrane protein ag-1;ddb1- and cul4-associated factor 8-like;ddb1- and cul4-associated factor 8;
GO:0032392	DNA geometric change	orthomcl1651	conserved hypothetical protein;isoform a;PREDICTED: expressed hypothetical protein-like;domain-containing protein 4;atp-dependent dna helicase q5;
GO:0032392	DNA geometric change	orthomcl591	u5 small nuclear ribonucleoprotein 200 kda helicase-like;activating signal cointegrator 1 complex subunit 3;snrnp200 protein;u5 small nuclear ribonucleoprotein 200 kda helicase;
GO:0032508	DNA duplex unwinding	orthomcl1141	blood-stage membrane protein ag-1;ddb1- and cul4-associated factor 8-like;ddb1- and cul4-associated factor 8;
GO:0032508	DNA duplex unwinding	orthomcl1651	conserved hypothetical protein;isoform a;PREDICTED: expressed hypothetical protein-like;domain-containing protein 4;atp-dependent dna helicase q5;
GO:0032508	DNA duplex unwinding	orthomcl591	u5 small nuclear ribonucleoprotein 200 kda helicase-like;activating signal cointegrator 1 complex subunit 3;snrnp200 protein;u5 small nuclear ribonucleoprotein 200 kda helicase;
GO:0043043	peptide biosynthetic process	orthomcl2605	neuroendocrine convertase 1-like;neuroendocrine convertase 1;
GO:0043043	peptide biosynthetic process	orthomcl2983	mycosubtilin synthase subunit c-like;amp dependent ligase;ebony;
GO:0043043	peptide biosynthetic process	orthomcl787	gata transcription factor;gata-binding factor a;gata4 transcription factor;gataa2 transcription factor;transcription factor gata-5;gata binding protein 4;
GO:0045143	homologous chromosome segregation	orthomcl1776	fructose -bisphosphate aldolase;
GO:0045143	homologous chromosome segregation	orthomcl700	dna topoisomerase 2-like;dna topoisomerase 2;dna topoisomerase 2-alpha;
GO:0046034	ATP metabolic process	orthomcl1046	calcium-transporting atpase sarcoplasmic endoplasmic reticulum type-like;sarco endoplasmic reticulum calcium atpase;sarco endoplasmic reticulum ca2+-atpase;
GO:0046034	ATP metabolic process	orthomcl1460	early gene at isoform a;abc transporter g family member 22-like;
GO:0046034	ATP metabolic process	orthomcl1868	cg2165 cg2165-pe isoform 1;plasma membrane calcium-transporting atpase 3-like;plasma membrane calcium-transporting;plasma membrane calcium-transporting atpase 3;plasma membrane calcium isoform j;
GO:0046034	ATP metabolic process	orthomcl2451	gtp-binding protein cg1354-like;gtp-binding protein;
GO:0046034	ATP metabolic process	orthomcl284	heat shock protein hsp 90-beta;heat shock protein 90;
GO:0046034	ATP metabolic process	orthomcl2860	dna topoisomerase type i;dna topoisomerase 1;dna topoisomerase 1-like;
GO:0046034	ATP metabolic process	orthomcl545	superkiller viralicidic activity 2-like 2 isoform 2;superkiller viralicidic activity 2-like 2-like;superkiller viralicidic activity 2-like 2;helicase ski2w-like;
GO:0046034	ATP metabolic process	orthomcl700	dna topoisomerase 2-like;dna topoisomerase 2;dna topoisomerase 2-alpha;
GO:0046034	ATP metabolic process	orthomcl709	atp synthase;atp synthase subunit mitochondrial;atp synthase subunit mitochondrial-like;atp synthase-like protein;
GO:0048024	regulation of nuclear mRNA splicing, via...	orthomcl2850	rna-binding protein squid;rna-binding protein squid-like isoform x8;heterogeneous nuclear ribonucleoprotein;
GO:0048024	regulation of nuclear mRNA splicing, via...	orthomcl545	superkiller viralicidic activity 2-like 2 isoform 2;superkiller viralicidic activity 2-like 2-like;superkiller viralicidic activity 2-like 2;helicase ski2w-like;
GO:0048024	regulation of nuclear mRNA splicing, via...	orthomcl591	u5 small nuclear ribonucleoprotein 200 kda helicase-like;activating signal cointegrator 1 complex subunit 3;snrnp200 protein;u5 small nuclear ribonucleoprotein 200 kda helicase;
GO:0048542	lymph gland development	orthomcl3217	protein sgt1 isoform 1;protein sgt1;protein sgt1 homolog ecdysoneless-like;
GO:0048542	lymph gland development	orthomcl3262	isoform a;isoform b;ocia domain-containing protein 1-like;ociad protein isoform 2;
GO:0048542	lymph gland development	orthomcl787	gata transcription factor;gata-binding factor a;gata4 transcription factor;gataa2 transcription factor;transcription factor gata-5;gata binding protein 4;
GO:0050684	regulation of mRNA processing	orthomcl2850	rna-binding protein squid;rna-binding protein squid-like isoform x8;heterogeneous nuclear ribonucleoprotein;
GO:0050684	regulation of mRNA processing	orthomcl545	superkiller viralicidic activity 2-like 2 isoform 2;superkiller viralicidic activity 2-like 2-like;superkiller viralicidic activity 2-like 2;helicase ski2w-like;
GO:0050684	regulation of mRNA processing	orthomcl591	u5 small nuclear ribonucleoprotein 200 kda helicase-like;activating signal cointegrator 1 complex subunit 3;snrnp200 protein;u5 small nuclear ribonucleoprotein 200 kda helicase;
GO:0050708	regulation of protein secretion	orthomcl2605	neuroendocrine convertase 1-like;neuroendocrine convertase 1;
GO:0050708	regulation of protein secretion	orthomcl2728	huntingtin-interacting protein isoform a;palmitoyltransferase zdhhc17 isoform x1;palmitoyltransferase zdhhc17-like;palmitoyltransferase zdhhc17;zinc finger protein dhhc domain containing;
GO:0050714	positive regulation of protein secretion	orthomcl2605	neuroendocrine convertase 1-like;neuroendocrine convertase 1;
GO:0050714	positive regulation of protein secretion	orthomcl2728	huntingtin-interacting protein isoform a;palmitoyltransferase zdhhc17 isoform x1;palmitoyltransferase zdhhc17-like;palmitoyltransferase zdhhc17;zinc finger protein dhhc domain containing;
GO:0050878	regulation of body fluids	orthomcl1756	lysosomal pro-x carboxypeptidase-like;lysosomal pro-x carboxypeptidase;
GO:0050878	regulation of body fluids	orthomcl1896	nuclear export receptor cse1 cas importin beta partial;low quality protein: exportin-2-like;cas cse1 segregation protein;exportin-2 isoform x1;importin (ran-binding protein);exportin-2-like;
GO:0050878	regulation of body fluids	orthomcl3035	dock9 partial;dedicator of cytokinesis protein 2;dedicator of cytokinesis protein 7 isoform x2;dedicator of cytokinesis protein 9;dedicator of cytokinesis protein 7-like;
GO:0050878	regulation of body fluids	orthomcl696	phosphatidylinositol- -bisphosphate 3-kinase catalytic subunit delta isoform;phosphatidylinositol- -bisphosphate 3-kinase catalytic subunit alpha isoform-like;phosphatidylinositol -bisphosphate 3-kinase catalytic subunit alpha isoform-like;phosphatidylinositol- -bisphosphate 3-kinase catalytic subunit delta isoform-like;
GO:0050878	regulation of body fluids	orthomcl787	gata transcription factor;gata-binding factor a;gata4 transcription factor;gataa2 transcription factor;transcription factor gata-5;gata binding protein 4;
GO:0051046	regulation of secretion	orthomcl2052	spermatogenesis-defective protein 39 homolog;dna-binding protein rfx2;transcription factor rfx3-like;transcription factor rfx3-like isoform x7;transcription factor rfx3;
GO:0051046	regulation of secretion	orthomcl2605	neuroendocrine convertase 1-like;neuroendocrine convertase 1;
GO:0051046	regulation of secretion	orthomcl2728	huntingtin-interacting protein isoform a;palmitoyltransferase zdhhc17 isoform x1;palmitoyltransferase zdhhc17-like;palmitoyltransferase zdhhc17;zinc finger protein dhhc domain containing;
GO:0051047	positive regulation of secretion	orthomcl2605	neuroendocrine convertase 1-like;neuroendocrine convertase 1;
GO:0051047	positive regulation of secretion	orthomcl2728	huntingtin-interacting protein isoform a;palmitoyltransferase zdhhc17 isoform x1;palmitoyltransferase zdhhc17-like;palmitoyltransferase zdhhc17;zinc finger protein dhhc domain containing;
GO:0055065	metal ion homeostasis	orthomcl1046	calcium-transporting atpase sarcoplasmic endoplasmic reticulum type-like;sarco endoplasmic reticulum calcium atpase;sarco endoplasmic reticulum ca2+-atpase;
GO:0055065	metal ion homeostasis	orthomcl1868	cg2165 cg2165-pe isoform 1;plasma membrane calcium-transporting atpase 3-like;plasma membrane calcium-transporting;plasma membrane calcium-transporting atpase 3;plasma membrane calcium isoform j;
GO:0055065	metal ion homeostasis	orthomcl983	cd109 antigen-like;mitochondrial inner membrane;inner membrane mitochondrial;mitochondrial inner membrane isoform x7;mitochondrial inner membrane isoform 1;mitochondrial inner membrane protein;
GO:0055074	calcium ion homeostasis	orthomcl1046	calcium-transporting atpase sarcoplasmic endoplasmic reticulum type-like;sarco endoplasmic reticulum calcium atpase;sarco endoplasmic reticulum ca2+-atpase;
GO:0055074	calcium ion homeostasis	orthomcl1868	cg2165 cg2165-pe isoform 1;plasma membrane calcium-transporting atpase 3-like;plasma membrane calcium-transporting;plasma membrane calcium-transporting atpase 3;plasma membrane calcium isoform j;
GO:0055074	calcium ion homeostasis	orthomcl983	cd109 antigen-like;mitochondrial inner membrane;inner membrane mitochondrial;mitochondrial inner membrane isoform x7;mitochondrial inner membrane isoform 1;mitochondrial inner membrane protein;

## Sheet: collembola_mcg
Enriched GO.ID	Enriched Term	clusters	description
GO:0000272	polysaccharide catabolic process	orthomcl1652	beta lysosomal;beta- partial;beta-mannosidase;beta-mannosidase-like;
GO:0000272	polysaccharide catabolic process	orthomcl358	maltase-glucoamylase (alpha-glucosidase) isoform cra_a;lysosomal alpha-glucosidase-like;maltase- intestinal;maltase- intestinal-like;
GO:0005388	calcium-transporting ATPase activity	orthomcl1046	calcium-transporting atpase sarcoplasmic endoplasmic reticulum type-like;sarco endoplasmic reticulum calcium atpase;sarco endoplasmic reticulum ca2+-atpase;
GO:0005388	calcium-transporting ATPase activity	orthomcl1868	cg2165 cg2165-pe isoform 1;plasma membrane calcium-transporting atpase 3-like;plasma membrane calcium-transporting;plasma membrane calcium-transporting atpase 3;plasma membrane calcium isoform j;
GO:0006091	generation of precursor metabolites and ...	orthomcl1912	solute carrier family 25 (mitochondrial carrier phosphate carrier) member 3;phosphate carrier mitochondrial;phosphate carrier mitochondrial-like;cg9090 cg9090-pa;
GO:0006091	generation of precursor metabolites and ...	orthomcl2729	nadh:ubiquinone ndufc2;nadh-ubiquinone oxidoreductase subunit;nadh dehydrogenase;
GO:0006091	generation of precursor metabolites and ...	orthomcl2781	ubiquinol-cytochrome c rieske iron-sulfur polypeptide 1;cytochrome b-c1 complex subunit mitochondrial-like;ubiquinol-cytochrome c reductase;ubiquinol-cytochrome c reductase iron-sulfur subunit;cytochrome b-c1 complex subunit mitochondrial precursor;
GO:0006091	generation of precursor metabolites and ...	orthomcl2998	aconitate mitochondrial-like;
GO:0006118	electron transport	orthomcl2729	nadh:ubiquinone ndufc2;nadh-ubiquinone oxidoreductase subunit;nadh dehydrogenase;
GO:0006118	electron transport	orthomcl2781	ubiquinol-cytochrome c rieske iron-sulfur polypeptide 1;cytochrome b-c1 complex subunit mitochondrial-like;ubiquinol-cytochrome c reductase;ubiquinol-cytochrome c reductase iron-sulfur subunit;cytochrome b-c1 complex subunit mitochondrial precursor;
GO:0006207	'de novo' pyrimidine base biosynthetic p...	orthomcl1769	dihydroorotate mitochondrial;dihydroorotate dehydrogenase mitochondrial;dihydroorotate dehydrogenase mitochondrial-like;
GO:0006207	'de novo' pyrimidine base biosynthetic p...	orthomcl1891	dihydropyrimidinase-like isoform 1;dihydropyrimidinase;dihydropyrimidinase-like isoform 2;
GO:0006584	catecholamine metabolic process	orthomcl682	dopamine n acetyltransferase-like;arylalkylamine n-acetyltransferase 2;arylalkylamine n-acetyltransferase 1;a chain crystal structure of arylalkylamine n-acetyltransferase 2 from aedes aegypti;isoform a;arylalkylamine n-acetyltransferase-like;arylalkylamine n-acetyltransferase 3;
GO:0006584	catecholamine metabolic process	orthomcl778	moxd1 homolog 1-like;moxd1-like protein 1;dbh-like monooxygenase protein 1;ctd small phosphatase-like protein 2;isoform a;moxd1 homolog 2-like;
GO:0006753	nucleoside phosphate metabolic process	orthomcl1046	calcium-transporting atpase sarcoplasmic endoplasmic reticulum type-like;sarco endoplasmic reticulum calcium atpase;sarco endoplasmic reticulum ca2+-atpase;
GO:0006753	nucleoside phosphate metabolic process	orthomcl1868	cg2165 cg2165-pe isoform 1;plasma membrane calcium-transporting atpase 3-like;plasma membrane calcium-transporting;plasma membrane calcium-transporting atpase 3;plasma membrane calcium isoform j;
GO:0006754	ATP biosynthetic process	orthomcl1046	calcium-transporting atpase sarcoplasmic endoplasmic reticulum type-like;sarco endoplasmic reticulum calcium atpase;sarco endoplasmic reticulum ca2+-atpase;
GO:0006754	ATP biosynthetic process	orthomcl1868	cg2165 cg2165-pe isoform 1;plasma membrane calcium-transporting atpase 3-like;plasma membrane calcium-transporting;plasma membrane calcium-transporting atpase 3;plasma membrane calcium isoform j;
GO:0006820	anion transport	orthomcl1912	solute carrier family 25 (mitochondrial carrier phosphate carrier) member 3;phosphate carrier mitochondrial;phosphate carrier mitochondrial-like;cg9090 cg9090-pa;
GO:0006820	anion transport	orthomcl281	bumetanide-sensitive sodium- -chloride cotransporter;sodium chloride cotransporter isoform c;bumetanide-sensitive sodium- -chloride cotransporter-like;sodium chloride cotransporter isoform a;
GO:0006874	cellular calcium ion homeostasis	orthomcl1046	calcium-transporting atpase sarcoplasmic endoplasmic reticulum type-like;sarco endoplasmic reticulum calcium atpase;sarco endoplasmic reticulum ca2+-atpase;
GO:0006874	cellular calcium ion homeostasis	orthomcl1868	cg2165 cg2165-pe isoform 1;plasma membrane calcium-transporting atpase 3-like;plasma membrane calcium-transporting;plasma membrane calcium-transporting atpase 3;plasma membrane calcium isoform j;
GO:0006875	cellular metal ion homeostasis	orthomcl1046	calcium-transporting atpase sarcoplasmic endoplasmic reticulum type-like;sarco endoplasmic reticulum calcium atpase;sarco endoplasmic reticulum ca2+-atpase;
GO:0006875	cellular metal ion homeostasis	orthomcl1868	cg2165 cg2165-pe isoform 1;plasma membrane calcium-transporting atpase 3-like;plasma membrane calcium-transporting;plasma membrane calcium-transporting atpase 3;plasma membrane calcium isoform j;
GO:0007259	JAK-STAT cascade	orthomcl1038	ph-interacting protein;wd repeat protein;bromodomain and wd repeat-containing protein 3;wd-repeat protein;
GO:0007259	JAK-STAT cascade	orthomcl1778	tbp-associated factor isoform e;isoform d;transcription initiation factor tfiid subunit 1;transcription initiation factor tfiid subunit 1-like isoform x2;
GO:0008144	drug binding	orthomcl1769	dihydroorotate mitochondrial;dihydroorotate dehydrogenase mitochondrial;dihydroorotate dehydrogenase mitochondrial-like;
GO:0008144	drug binding	orthomcl682	dopamine n acetyltransferase-like;arylalkylamine n-acetyltransferase 2;arylalkylamine n-acetyltransferase 1;a chain crystal structure of arylalkylamine n-acetyltransferase 2 from aedes aegypti;isoform a;arylalkylamine n-acetyltransferase-like;arylalkylamine n-acetyltransferase 3;
GO:0009142	nucleoside triphosphate biosynthetic pro...	orthomcl1046	calcium-transporting atpase sarcoplasmic endoplasmic reticulum type-like;sarco endoplasmic reticulum calcium atpase;sarco endoplasmic reticulum ca2+-atpase;
GO:0009142	nucleoside triphosphate biosynthetic pro...	orthomcl1868	cg2165 cg2165-pe isoform 1;plasma membrane calcium-transporting atpase 3-like;plasma membrane calcium-transporting;plasma membrane calcium-transporting atpase 3;plasma membrane calcium isoform j;
GO:0009145	purine nucleoside triphosphate biosynthe...	orthomcl1046	calcium-transporting atpase sarcoplasmic endoplasmic reticulum type-like;sarco endoplasmic reticulum calcium atpase;sarco endoplasmic reticulum ca2+-atpase;
GO:0009145	purine nucleoside triphosphate biosynthe...	orthomcl1868	cg2165 cg2165-pe isoform 1;plasma membrane calcium-transporting atpase 3-like;plasma membrane calcium-transporting;plasma membrane calcium-transporting atpase 3;plasma membrane calcium isoform j;
GO:0009201	ribonucleoside triphosphate biosynthetic...	orthomcl1046	calcium-transporting atpase sarcoplasmic endoplasmic reticulum type-like;sarco endoplasmic reticulum calcium atpase;sarco endoplasmic reticulum ca2+-atpase;
GO:0009201	ribonucleoside triphosphate biosynthetic...	orthomcl1868	cg2165 cg2165-pe isoform 1;plasma membrane calcium-transporting atpase 3-like;plasma membrane calcium-transporting;plasma membrane calcium-transporting atpase 3;plasma membrane calcium isoform j;
GO:0009206	purine ribonucleoside triphosphate biosy...	orthomcl1046	calcium-transporting atpase sarcoplasmic endoplasmic reticulum type-like;sarco endoplasmic reticulum calcium atpase;sarco endoplasmic reticulum ca2+-atpase;
GO:0009206	purine ribonucleoside triphosphate biosy...	orthomcl1868	cg2165 cg2165-pe isoform 1;plasma membrane calcium-transporting atpase 3-like;plasma membrane calcium-transporting;plasma membrane calcium-transporting atpase 3;plasma membrane calcium isoform j;
GO:0009260	ribonucleotide biosynthetic process	orthomcl1046	calcium-transporting atpase sarcoplasmic endoplasmic reticulum type-like;sarco endoplasmic reticulum calcium atpase;sarco endoplasmic reticulum ca2+-atpase;
GO:0009260	ribonucleotide biosynthetic process	orthomcl1769	dihydroorotate mitochondrial;dihydroorotate dehydrogenase mitochondrial;dihydroorotate dehydrogenase mitochondrial-like;
GO:0009260	ribonucleotide biosynthetic process	orthomcl1868	cg2165 cg2165-pe isoform 1;plasma membrane calcium-transporting atpase 3-like;plasma membrane calcium-transporting;plasma membrane calcium-transporting atpase 3;plasma membrane calcium isoform j;
GO:0015293	symporter activity	orthomcl1912	solute carrier family 25 (mitochondrial carrier phosphate carrier) member 3;phosphate carrier mitochondrial;phosphate carrier mitochondrial-like;cg9090 cg9090-pa;
GO:0015293	symporter activity	orthomcl281	bumetanide-sensitive sodium- -chloride cotransporter;sodium chloride cotransporter isoform c;bumetanide-sensitive sodium- -chloride cotransporter-like;sodium chloride cotransporter isoform a;
GO:0015293	symporter activity	orthomcl716	solute carrier family 28 member 3-like;nucleoside transporter;sodium nucleoside cotransporter 1;
GO:0015294	solute:cation symporter activity	orthomcl281	bumetanide-sensitive sodium- -chloride cotransporter;sodium chloride cotransporter isoform c;bumetanide-sensitive sodium- -chloride cotransporter-like;sodium chloride cotransporter isoform a;
GO:0015294	solute:cation symporter activity	orthomcl716	solute carrier family 28 member 3-like;nucleoside transporter;sodium nucleoside cotransporter 1;
GO:0015698	inorganic anion transport	orthomcl1912	solute carrier family 25 (mitochondrial carrier phosphate carrier) member 3;phosphate carrier mitochondrial;phosphate carrier mitochondrial-like;cg9090 cg9090-pa;
GO:0015698	inorganic anion transport	orthomcl281	bumetanide-sensitive sodium- -chloride cotransporter;sodium chloride cotransporter isoform c;bumetanide-sensitive sodium- -chloride cotransporter-like;sodium chloride cotransporter isoform a;
GO:0016701	oxidoreductase activity, acting on singl...	orthomcl1562	procollagen- -oxoglutarate 5-dioxygenase 3;procollagen- -oxoglutarate 5-dioxygenase 3-like;procollagen- -oxoglutarate 5-dioxygenase 3-like isoform x1;
GO:0016701	oxidoreductase activity, acting on singl...	orthomcl664	flavin-containing monooxygenase fmo gs-ox-like 3-like;dimethylaniline monooxygenase;senecionine n-;potassium transporter;
GO:0016705	oxidoreductase activity, acting on paire...	orthomcl1562	procollagen- -oxoglutarate 5-dioxygenase 3;procollagen- -oxoglutarate 5-dioxygenase 3-like;procollagen- -oxoglutarate 5-dioxygenase 3-like isoform x1;
GO:0016705	oxidoreductase activity, acting on paire...	orthomcl664	flavin-containing monooxygenase fmo gs-ox-like 3-like;dimethylaniline monooxygenase;senecionine n-;potassium transporter;
GO:0016705	oxidoreductase activity, acting on paire...	orthomcl778	moxd1 homolog 1-like;moxd1-like protein 1;dbh-like monooxygenase protein 1;ctd small phosphatase-like protein 2;isoform a;moxd1 homolog 2-like;
GO:0018958	phenol metabolic process	orthomcl682	dopamine n acetyltransferase-like;arylalkylamine n-acetyltransferase 2;arylalkylamine n-acetyltransferase 1;a chain crystal structure of arylalkylamine n-acetyltransferase 2 from aedes aegypti;isoform a;arylalkylamine n-acetyltransferase-like;arylalkylamine n-acetyltransferase 3;
GO:0018958	phenol metabolic process	orthomcl778	moxd1 homolog 1-like;moxd1-like protein 1;dbh-like monooxygenase protein 1;ctd small phosphatase-like protein 2;isoform a;moxd1 homolog 2-like;
GO:0030005	cellular di-, tri-valent inorganic catio...	orthomcl1046	calcium-transporting atpase sarcoplasmic endoplasmic reticulum type-like;sarco endoplasmic reticulum calcium atpase;sarco endoplasmic reticulum ca2+-atpase;
GO:0030005	cellular di-, tri-valent inorganic catio...	orthomcl1868	cg2165 cg2165-pe isoform 1;plasma membrane calcium-transporting atpase 3-like;plasma membrane calcium-transporting;plasma membrane calcium-transporting atpase 3;plasma membrane calcium isoform j;
GO:0032450	maltase activity	orthomcl354	maltase a5;maltase a3-like;maltase 1;maltase 2;
GO:0032450	maltase activity	orthomcl358	maltase-glucoamylase (alpha-glucosidase) isoform cra_a;lysosomal alpha-glucosidase-like;maltase- intestinal;maltase- intestinal-like;
GO:0035162	embryonic hemopoiesis	orthomcl3262	isoform a;isoform b;ocia domain-containing protein 1-like;ociad protein isoform 2;
GO:0035162	embryonic hemopoiesis	orthomcl516	integrin beta-ps-like isoform x2;integrin beta-ps;integrin beta-ps-like;integrin beta subunit;integrin beta-ps-like isoform x1;
GO:0042773	ATP synthesis coupled electron transport	orthomcl2729	nadh:ubiquinone ndufc2;nadh-ubiquinone oxidoreductase subunit;nadh dehydrogenase;
GO:0042773	ATP synthesis coupled electron transport	orthomcl2781	ubiquinol-cytochrome c rieske iron-sulfur polypeptide 1;cytochrome b-c1 complex subunit mitochondrial-like;ubiquinol-cytochrome c reductase;ubiquinol-cytochrome c reductase iron-sulfur subunit;cytochrome b-c1 complex subunit mitochondrial precursor;
GO:0042775	organelle ATP synthesis coupled electron...	orthomcl2729	nadh:ubiquinone ndufc2;nadh-ubiquinone oxidoreductase subunit;nadh dehydrogenase;
GO:0042775	organelle ATP synthesis coupled electron...	orthomcl2781	ubiquinol-cytochrome c rieske iron-sulfur polypeptide 1;cytochrome b-c1 complex subunit mitochondrial-like;ubiquinol-cytochrome c reductase;ubiquinol-cytochrome c reductase iron-sulfur subunit;cytochrome b-c1 complex subunit mitochondrial precursor;
GO:0044247	cellular polysaccharide catabolic proces...	orthomcl1652	beta lysosomal;beta- partial;beta-mannosidase;beta-mannosidase-like;
GO:0044247	cellular polysaccharide catabolic proces...	orthomcl358	maltase-glucoamylase (alpha-glucosidase) isoform cra_a;lysosomal alpha-glucosidase-like;maltase- intestinal;maltase- intestinal-like;
GO:0046425	regulation of JAK-STAT cascade	orthomcl1038	ph-interacting protein;wd repeat protein;bromodomain and wd repeat-containing protein 3;wd-repeat protein;
GO:0046425	regulation of JAK-STAT cascade	orthomcl1778	tbp-associated factor isoform e;isoform d;transcription initiation factor tfiid subunit 1;transcription initiation factor tfiid subunit 1-like isoform x2;
GO:0050662	coenzyme binding	orthomcl1769	dihydroorotate mitochondrial;dihydroorotate dehydrogenase mitochondrial;dihydroorotate dehydrogenase mitochondrial-like;
GO:0050662	coenzyme binding	orthomcl2020	trna-dihydrouridine synthase;trna-dihydrouridine synthase 2-like;
GO:0050662	coenzyme binding	orthomcl2939	glyoxylate reductase hydroxypyruvate reductase-like;glyoxylate reductase hydroxypyruvate reductase;
GO:0050662	coenzyme binding	orthomcl664	flavin-containing monooxygenase fmo gs-ox-like 3-like;dimethylaniline monooxygenase;senecionine n-;potassium transporter;
GO:0051536	iron-sulfur cluster binding	orthomcl2781	ubiquinol-cytochrome c rieske iron-sulfur polypeptide 1;cytochrome b-c1 complex subunit mitochondrial-like;ubiquinol-cytochrome c reductase;ubiquinol-cytochrome c reductase iron-sulfur subunit;cytochrome b-c1 complex subunit mitochondrial precursor;
GO:0051536	iron-sulfur cluster binding	orthomcl2998	aconitate mitochondrial-like;
GO:0051540	metal cluster binding	orthomcl2781	ubiquinol-cytochrome c rieske iron-sulfur polypeptide 1;cytochrome b-c1 complex subunit mitochondrial-like;ubiquinol-cytochrome c reductase;ubiquinol-cytochrome c reductase iron-sulfur subunit;cytochrome b-c1 complex subunit mitochondrial precursor;
GO:0051540	metal cluster binding	orthomcl2998	aconitate mitochondrial-like;
GO:0055065	metal ion homeostasis	orthomcl1046	calcium-transporting atpase sarcoplasmic endoplasmic reticulum type-like;sarco endoplasmic reticulum calcium atpase;sarco endoplasmic reticulum ca2+-atpase;
GO:0055065	metal ion homeostasis	orthomcl1868	cg2165 cg2165-pe isoform 1;plasma membrane calcium-transporting atpase 3-like;plasma membrane calcium-transporting;plasma membrane calcium-transporting atpase 3;plasma membrane calcium isoform j;
GO:0055074	calcium ion homeostasis	orthomcl1046	calcium-transporting atpase sarcoplasmic endoplasmic reticulum type-like;sarco endoplasmic reticulum calcium atpase;sarco endoplasmic reticulum ca2+-atpase;
GO:0055074	calcium ion homeostasis	orthomcl1868	cg2165 cg2165-pe isoform 1;plasma membrane calcium-transporting atpase 3-like;plasma membrane calcium-transporting;plasma membrane calcium-transporting atpase 3;plasma membrane calcium isoform j;
